# Supplementary material for: scGraph2Vec: a deep generative model for gene embedding augmented by graph neural network and single-cell omics data
Source: Gigascience. 2024 Dec 20;13:giae108. doi: 10.1093/gigascience/giae108 (PMC11659981; doi:10.1093/gigascience/giae108)
Supplement: giae108_Supplemental_Files [file giae108_supplemental_files.zip]

Archive with 2 entries (2 files):
- Supplementary Table.R1.xlsx
- Supporting Information.R2.docx
