# Supplementary material for: scGraph2Vec: a deep generative model for gene embedding augmented by graph neural network and single-cell omics data
Source: Gigascience. 2024 Dec 20;13:giae108. doi: 10.1093/gigascience/giae108 (PMC11659981; doi:10.1093/gigascience/giae108)
Supplement: giae108_Supplemental_Files [file giae108_supplemental_files.zip › Supplementary Table.R1.xlsx]

## Sheet: TableS1
Supplementary Table S1. Statistics of the datasets
Tissue	Data source	# Samples	# Cells	# Genes	Accession identifier (accID)	Download	PubMed ID	Title	Authors
Brain	scRNA-seq	19	8531	27067	NA	https://db.cngb.org/HCL/	29227469	Integrative single-cell analysis of transcriptional and epigenetic states in the human adult brain	Blue B Lake et al., 2021
Heart	scRNA-seq	7	287269	33694	SCP498	https://singlecell.broadinstitute.org/single_cell/study/SCP498/transcriptional-and-cellular-diversity-of-the-human-heart	32403949	Transcriptional and Cellular Diversity of the Human Heart	Nathan R.Tucker, et al.,2020
Kidney	scRNA-seq	14	40268	33694	NA	https://www.kidneycellatlas.org/	31604275	Spatiotemporal immune zonation of the human kidney	Banjamin J. Stewart, et al., 2019
Liver	scRNA-seq	5	8444	20007	GSE115469	https://www.ncbi.nlm.nih.gov/geo/query/acc.cgi?acc=GSE115469	30348985	Single cell RNA sequencing of human liver reveals distinct intrahepatic macrophage populations	Sonya A. MacParland, et al., 2018
Lung	scRNA-seq	3	65662	26485	syn21041850	https://hlca.ds.czbiohub.org/	33208946	A molecular cell atlas of the human lung from single-cell RNA sequencing	Kyle J. Travaglini et al., 2020
PBMC	scRNA-seq	1	2638	13714	NA	https://support.10xgenomics.com/single-cell-gene-expression/datasets/1.1.0/pbmc3k			10X Genomics
Brain	scRNA-seq	4	8981	23763	GSE162170	http://www.ncbi.nlm.nih.gov/geo/query/acc.cgi?acc=GSE162170	34390642	Chromatin and gene-regulatory dynamics of the developing human cerebral cortex at single-cell resolution	Alexandro E. Trevino, et al., 2021
	scATAC-seq	4	8981	19836	GSE162170	http://www.ncbi.nlm.nih.gov/geo/query/acc.cgi?acc=GSE162170	34390642	Chromatin and gene-regulatory dynamics of the developing human cerebral cortex at single-cell resolution	Alexandro E. Trevino, et al., 2021
Melanoma	scRNA-seq	10	29980	32738	Wouters_Human_Melanoma	http://scope.aertslab.org/#/Wouters_Human_Melanoma	32753671	Robust gene expression programs underlie recurrent cell states and phenotype switching in melanoma	Wouters, Jasper, et al., 2020
	RNA-seq	3		55401	GSE134432	https://www.ncbi.nlm.nih.gov/geo/query/acc.cgi?acc=GSE134432	32753671	Robust gene expression programs underlie recurrent cell states and phenotype switching in melanomas	Wouters, Jasper, et al., 2020
LUAD tumor tissue	scRNA-seq	1	2863	19098	E-MTAB-6149,E-MTAB-6653	https://www.ebi.ac.uk/biostudies/arrayexpress/studies/E-MTAB-6149, https://www.ebi.ac.uk/biostudies/arrayexpress/studies/E-MTAB-6653	29988129	Phenotype molding of stromal cells in the lung tumor microenvironment	Lambrechts, Diether, et al., 2018
adjacent lung tissue	scRNA-seq	1	5666	20066	E-MTAB-6149,E-MTAB-6653	https://www.ebi.ac.uk/biostudies/arrayexpress/studies/E-MTAB-6149, https://www.ebi.ac.uk/biostudies/arrayexpress/studies/E-MTAB-6653	29988129	Phenotype molding of stromal cells in the lung tumor microenvironment	Lambrechts, Diether, et al., 2018
LUAD	RNA-seq	600		60660	TCGA-LUAD	https://portal.gdc.cancer.gov/projects/TCGA-LUAD	25079552	Comprehensive molecular profiling of lung adenocarcinoma	The Cancer Genome Atlas Research Network
Brain	RNA-seq	230		14001	GSE44770	https://www.ncbi.nlm.nih.gov/geo/query/acc.cgi?acc=GSE44770	34423299	Transcriptomic analysis of human brains with Alzheimer's disease reveals the altered expression of synaptic genes linked to cognitive deficits	Jamal B Williams, et al., 2021
	Differential Expressed Genes	230		14001	Supplementary Table 1	https://oup.silverchair-cdn.com/oup/backfile/Content_public/Journal/braincomms/3/3/10.1093_braincomms_fcab123/2/fcab123_supplementary_data.zip?Expires=1721158386&Signature=DgMLiyygfiJLX60RIkIiVuNadQe9EXjlzA6bxMtxnJ45olsn8eReeelCr22wdWXlCsIBxNwA~DrZaJxiRRlXm6gRleZXEqlutxcDg~vQJP9v34emm1PU~AyOm9Vuyq6FSuf7YCVmcam4PwyQKkjy8YV0keegGBIJ-xpPjfW4-HmVoKaEbyU7bJupjYFUVX-y31TXaoet5YxpbiQ~opCxqPlnzhe5lczDXPw…	34423299	Transcriptomic analysis of human brains with Alzheimer's disease reveals the altered expression of synaptic genes linked to cognitive deficits	Jamal B Williams, et al., 2021
Plasma	RNA-seq	128		13263	GSE157103	https://www.ncbi.nlm.nih.gov/geo/query/acc.cgi?acc=GSE157103	33096026	Large-Scale Multi-omic Analysis of COVID-19 Severity	Katherine A. Overmyer, et al., 2020
	Differential Expressed Genes	128		13263	Supplementary Table 3a	https://www.cell.com/cms/10.1016/j.cels.2020.10.003/attachment/0525f1e3-cf6c-4ca2-9299-f590cc80eb87/mmc2.xlsx	33096026	Large-Scale Multi-omic Analysis of COVID-19 Severity	Katherine A. Overmyer, et al., 2020
Note: NA, not available.

## Sheet: TableS2
Supplementary Table S2. Summary of methods used for comparison.
Method	Input	Task	Model	Year
scGraph2Vec	Graph, scRNA-seq, scATAC-seq	link prediction, community detection	VGAE	This work
ARGA	Graph	link prediction, node classification, graph clustering	VGAE	2018
ARGVA	Graph	link prediction, node classification, graph clustering	VGAE	2018
SIG-VAE	Graph	link prediction, node classification	VGAE	2019
DGVAE	Graph	graph generation, graph clustering	VGAE	2020
scVI	scRNA-seq	cell embedding	DNN	2018
SAUCIE	scRNA-seq	cell embedding	DNN	2019
LDVAE	scRNA-seq	cell embedding	VAE	2020
scVAE	scRNA-seq	cell embedding	VAE	2020
scGNN	scRNA-seq	cell embedding	GNN	2021
scETM	scRNA-seq	cell embedding, gene embedding	ETM	2021
siVAE	scRNA-seq	cell embedding, gene embedding	VAE	2023
scapGNN	scRNA-seq,scATAC-seq	cell embedding, gene embedding	GNN	2023
SIMBA	scRNA-seq,scATAC-seq	graph embedding	PyTorch-BigGraph	2024
Note: DNN, deep neural networks; structure; VAE, variational autoencoder; ETM, embedded topic model; GNN, graph neural network.

## Sheet: TableS3
Supplementary Table S3. Gene clusters identified by scGraph2Vec in 6 representative human tissues, tumor/normal tissues of LUAD and 3 melanocyte cell states.
symbol	lung	brain	PBMC	liver	heart	kidney	LUAD_tumor	LUAD_normal	melanocytic	intermediate	mesenchymal-like
A1BG	110	32	39	86	52	138	11	115	105	107	21
A1CF	28	70	124	135	81	68	144	16	70	26	115
A2M	119	78	21	2	107	35	53	86	89	45	56
A2ML1	49	75	35	3	108	36	55	102	141	56	32
A3GALT2	74	39	109	118	16	103	126	28	36	114	83
A4GALT	114	83	26	33	101	13	22	69	148	52	54
A4GNT	106	121	18	3	126	27	111	86	84	31	124
AAAS	11	125	17	8	126	29	115	89	88	37	121
AACS	97	33	79	86	54	89	10	123	147	110	27
AADAC	45	63	71	7	38	132	71	74	51	137	112
AADAT	92	80	48	39	120	85	67	46	142	86	18
AAGAB	75	31	84	95	47	143	10	72	120	106	8
AAK1	64	37	91	92	91	113	71	119	97	147	87
AAMDC	61	93	115	115	61	118	142	25	37	4	130
AAMP	112	100	108	114	18	91	128	34	35	72	132
AANAT	53	51	87	21	1	140	132	119	68	108	14
AAR2	85	114	31	53	96	18	63	95	93	83	61
AARD	27	14	54	90	90	66	82	66	57	16	101
AARS1	90	107	49	35	114	131	56	143	138	96	13
AARS2	87	112	28	55	94	18	64	85	94	80	96
AARSD1	63	50	89	83	38	55	93	51	65	147	75
AASDH	59	99	113	37	14	137	129	34	32	131	81
AASDHPPT	71	30	83	61	2	80	96	45	98	135	3
AASS	85	115	30	39	139	85	67	146	137	78	36
AATF	2	11	5	48	99	108	27	92	3	63	50
AATK	83	30	50	59	46	143	103	111	119	103	3
ABAT	85	80	29	39	120	6	66	84	92	86	38
ABCA1	79	45	81	59	2	80	7	117	96	105	2
ABCA10	49	67	82	105	66	31	98	118	107	142	2
ABCA12	58	46	108	25	21	94	128	38	55	128	78
ABCA13	82	42	81	34	13	83	95	112	46	113	75
ABCA17P	68	94	103	24	8	73	120	3	44	148	14
ABCA2	7	109	8	14	131	23	107	136	77	30	128
ABCA3	7	111	9	5	131	23	116	79	77	35	118
ABCA4	30	62	109	114	22	105	146	20	32	43	78
ABCA5	16	45	82	40	11	17	89	74	147	106	66
ABCA6	119	85	33	98	145	31	23	69	121	103	38
ABCA7	115	87	22	100	102	10	22	70	131	51	31
ABCA8	49	6	38	88	145	35	4	54	119	146	66
ABCA9	49	67	78	88	66	12	98	53	128	142	4
ABCB1	101	85	22	101	102	9	24	69	136	51	53
ABCB10	11	127	32	7	126	29	112	82	87	37	122
ABCB11	54	39	60	24	51	115	73	42	31	118	70
ABCB4	83	83	58	102	36	32	76	43	13	71	39
ABCB5	108	21	40	87	65	88	5	116	108	103	24
ABCB6	8	121	17	10	126	30	118	88	88	33	125
ABCB7	87	113	31	54	94	126	66	84	92	79	36
ABCB8	7	117	12	10	127	23	111	88	77	38	117
ABCB9	9	122	19	31	112	21	53	100	83	33	123
ABCC1	98	126	12	7	128	20	112	82	81	36	120
ABCC10	9	120	17	2	122	21	114	100	83	35	125
ABCC11	55	96	120	116	14	112	121	30	52	115	94
ABCC12	55	96	120	117	22	115	147	27	46	115	94
ABCC13	30	29	119	58	15	58	148	66	38	115	82
ABCC2	98	80	32	35	125	6	67	84	85	79	36
ABCC3	94	23	47	136	119	84	15	46	124	100	6
ABCC4	9	120	16	10	130	21	105	88	82	38	119
ABCC5	104	125	36	4	112	27	54	103	87	40	122
ABCC6	90	90	49	40	118	97	67	150	140	95	35
ABCC8	81	23	81	64	23	87	95	111	105	110	33
ABCC9	66	33	75	34	133	82	56	143	100	109	21
ABCD1	104	127	32	33	126	4	68	109	85	40	122
ABCD2	75	23	51	61	119	8	104	50	104	109	7
ABCD3	98	80	32	4	125	32	113	84	85	39	121
ABCD4	8	121	17	1	124	21	53	100	83	33	125
ABCE1	85	115	30	39	139	130	61	85	137	79	35
ABCF1	47	64	102	45	78	133	39	129	18	76	47
ABCF2	111	108	101	45	78	133	39	93	17	77	111
ABCF3	23	36	127	135	85	63	143	32	66	125	91
ABCG1	95	52	77	105	50	77	98	60	98	109	74
ABCG2	88	89	50	136	24	96	6	55	101	100	5
ABCG4	97	21	86	107	47	16	69	71	147	91	26
ABCG5	77	20	72	79	47	2	23	60	124	72	20
ABCG8	118	83	40	98	57	2	62	71	122	101	34
ABHD1	116	125	25	76	54	19	12	122	109	87	122
ABHD10	85	115	30	39	139	130	67	96	137	79	35
ABHD11	94	91	47	35	120	95	67	104	142	86	38
ABHD12	7	109	10	15	127	23	107	137	75	35	117
ABHD12B	70	27	109	113	52	98	130	141	123	128	77
ABHD13	101	82	3	101	119	84	4	58	85	42	40
ABHD14A	9	120	15	6	126	21	111	77	82	35	119
ABHD14A-ACY1	70	91	61	129	51	100	122	13	52	115	89
ABHD14B	88	89	50	62	24	96	91	114	102	98	5
ABHD15	32	49	80	110	32	135	90	119	120	135	9
ABHD15-AS1	71	92	117	60	86	118	78	31	119	130	82
ABHD16A	9	117	11	13	149	21	109	79	72	30	129
ABHD16B	60	29	108	117	22	94	127	27	34	126	93
ABHD17A	38	7	88	92	64	125	86	48	126	139	34
ABHD17B	7	117	12	5	130	25	111	90	75	35	117
ABHD17C	75	32	41	83	53	88	88	121	108	103	8
ABHD18	91	84	47	102	119	5	11	55	122	94	26
ABHD2	105	21	54	96	145	17	2	73	133	8	32
ABHD3	8	121	17	2	124	30	53	86	88	31	124
ABHD4	116	84	38	99	119	5	69	69	122	87	38
ABHD5	115	86	27	96	102	11	55	68	149	92	29
ABHD6	106	77	35	97	113	1	55	107	86	54	55
ABHD8	73	101	91	115	61	57	76	24	66	4	97
ABI1	33	15	46	93	83	52	94	145	113	145	11
ABI2	14	56	3	79	146	37	130	7	9	7	59
ABI3	18	13	58	71	73	72	83	8	115	24	95
ABI3BP	53	49	80	82	3	116	102	119	51	138	67
ABITRAM	32	3	89	90	90	51	90	48	116	147	13
ABL1	55	19	91	68	89	53	143	20	57	14	97
ABL2	33	8	46	109	83	129	5	116	129	137	10
ABLIM1	33	14	88	108	84	51	8	59	113	144	10
ABLIM2	52	5	89	20	145	135	93	53	67	148	68
ABLIM3	26	69	56	134	82	64	143	10	57	26	116
ABO	110	1	82	17	48	14	9	121	107	110	69
ABR	72	45	76	84	37	112	79	147	45	121	76
ABRA	64	37	78	83	90	114	74	145	64	149	1
ABRACL	57	35	63	18	31	115	79	39	95	124	71
ABRAXAS1	61	38	127	117	22	137	147	31	29	4	92
ABRAXAS2	36	3	89	89	30	50	133	8	112	144	12
ABT1	5	9	4	51	100	104	26	105	1	65	48
ABTB1	74	39	76	119	22	109	147	25	32	6	93
ABTB2	27	14	53	91	80	66	86	65	112	15	101
ACAA1	90	91	49	40	118	97	61	150	140	96	35
ACAA2	85	113	30	54	139	127	66	84	92	79	36
ACACA	81	105	49	35	20	90	56	150	138	114	5
ACACB	52	49	77	85	32	113	87	19	62	145	9
ACAD10	11	126	32	8	125	20	115	89	81	37	122
ACAD11	39	54	94	72	67	46	38	141	24	84	107
ACAD8	97	68	44	105	55	17	12	76	128	102	11
ACAD9	87	112	28	55	94	18	64	85	94	80	96
ACADL	83	46	63	58	2	112	82	44	99	134	4
ACADM	85	115	30	54	139	127	66	85	92	79	36
ACADS	97	31	41	64	47	5	7	59	107	106	33
ACADSB	92	80	30	39	118	85	60	146	140	78	37
ACADVL	85	115	30	54	139	130	67	96	137	78	35
ACAN	38	8	78	87	65	70	85	121	108	89	10
ACAP1	52	50	91	66	27	143	131	38	61	132	67
ACAP2	88	89	48	63	26	96	96	112	101	109	6
ACAP3	72	40	76	24	9	81	146	17	46	128	83
ACAT1	87	114	28	55	94	127	64	85	94	83	96
ACAT2	81	105	125	35	13	102	56	113	102	98	5
ACBD3	10	117	12	13	131	20	105	88	81	36	120
ACBD4	36	3	89	21	63	50	98	53	116	145	12
ACBD5	104	125	36	4	123	3	115	102	88	40	121
ACBD6	53	37	66	127	39	60	102	46	65	129	89
ACBD7	77	1	84	87	50	88	10	52	110	108	23
ACCS	81	105	68	40	20	101	128	143	46	97	84
ACCSL	62	51	71	117	29	140	71	64	58	135	99
ACD	73	102	69	37	15	93	91	142	54	121	76
ACE	75	33	82	105	52	87	16	75	104	110	21
ACE2	92	82	33	4	120	6	67	96	142	86	36
ACER1	82	44	113	32	10	73	92	144	47	116	75
ACER2	73	43	46	66	58	123	87	57	67	114
ACER3	61	96	122	113	133	119	144	19	41	3	90
ACHE	36	2	78	87	48	124	75	47	128	133	13
ACIN1	2	65	96	48	77	106	30	128	4	61	52
ACKR1	79	20	88	81	24	36	58	73	149	90	17
ACKR2	7	117	14	9	127	21	116	88	78	36	117
ACKR3	81	89	49	35	24	96	56	113	102	96	5
ACKR4	49	74	87	69	41	36	50	38	44	106	30
ACLY	111	108	101	122	114	133	57	34	71	77	111
ACMSD	53	50	119	57	29	76	120	3	97	142	97
ACO1	82	104	75	64	33	101	91	113	100	112	72
ACO2	85	115	31	55	94	127	64	85	94	83	35
ACOD1	60	105	109	123	19	92	129	28	39	46	83
ACOT1	87	114	28	55	94	127	64	85	94	83	96
ACOT11	27	14	53	68	80	66	76	8	59	137	100
ACOT12	26	14	55	66	28	52	76	8	56	144	101
ACOT13	89	105	49	40	24	97	59	149	140	96	5
ACOT2	87	114	28	55	94	127	64	85	94	83	96
ACOT4	88	105	101	36	33	100	125	38	47	112	35
ACOT6	65	52	51	59	26	124	99	59	123	111	54
ACOT7	81	105	68	40	20	99	56	150	138	98	5
ACOT8	84	47	50	62	13	101	103	112	95	105	76
ACOT9	85	80	29	54	139	6	67	84	142	78	36
ACOX1	91	82	47	137	120	84	67	61	122	87	38
ACOX2	57	35	63	57	93	111	74	66	119	138	89
ACOX3	76	50	77	109	43	77	94	117	116	145	15
ACOXL	112	18	61	117	5	75	72	39	44	125	87
ACP1	80	89	49	35	20	99	56	143	138	98	5
ACP2	9	117	12	6	132	21	105	81	77	36	117
ACP3	107	123	20	7	126	31	115	90	86	55	55
ACP4	53	51	109	114	8	109	131	42	116	136
ACP5	101	84	42	97	117	8	55	98	146	93	30
ACP6	90	90	49	40	118	85	61	146	140	78	35
ACP7	117	68	46	103	54	15	17	72	118	133	20
ACR	69	40	63	61	7	141	101	41	120	138	70
ACRBP	63	49	78	83	49	141	94	49	96	149	66
ACRV1	52	52	63	128	29	135	83	74	26	138	101
ACSBG1	59	28	121	116	21	75	121	26	38	46	79
ACSBG2	58	35	114	30	3	113	147	26	52	130	78
ACSF2	98	80	30	54	125	126	66	82	85	39	121
ACSF3	85	115	30	39	139	85	61	146	142	78	35
ACSL1	102	125	32	3	109	29	114	90	136	49	62
ACSL3	10	126	12	13	127	20	112	82	81	36	120
ACSL4	102	127	32	3	126	4	114	90	87	40	122
ACSL5	99	76	34	33	116	3	54	108	132	39	40
ACSL6	52	31	127	58	29	60	82	62	97	121	73
ACSM1	77	51	52	19	32	139	98	121	110	91	10
ACSM2A	97	41	113	78	7	126	73	31	45	146	43
ACSM2B	97	41	113	78	51	18	119	31	45	146	43
ACSM3	64	48	74	32	14	143	79	50	48	114	74
ACSM4	52	52	74	18	6	78	78	38	51	117	74
ACSM5	85	115	30	39	139	85	61	146	92	78	35
ACSS1	90	90	30	40	118	85	61	150	137	96	35
ACSS2	67	102	113	116	17	92	126	26	35	44	131
ACSS3	49	75	73	36	145	62	120	19	138	1	34
ACTA1	54	24	61	21	33	117	98	113	62	122	69
ACTA2	118	74	47	137	117	124	24	96	90	89	56
ACTA2-AS1	23	27	63	127	6	71	120	43	119	125	14
ACTB	89	100	50	137	21	132	60	85	106	114	35
ACTBL2	67	101	69	82	21	93	79	143	50	5	68
ACTC1	2	62	96	46	98	107	31	91	4	62	50
ACTG1	50	95	109	125	135	128	143	34	38	71	130
ACTG1P14	83	99	64		23	110	74	44		129	4
ACTG1P20	55	39	78	29	90	112	77	39	43	129	69
ACTG2	82	43	69	32	11	83	95	143	48	113	84
ACTL6A	39	60	95	75	68	44	46	132	16	69	44
ACTL6B	31	71	100	113	134	120	122	16	24	22	103
ACTL7A	58	40	61	124	43	109	77	4	34	117	82
ACTL7B	55	27	126	16	39	116	70	63	65	138	4
ACTL8	61	93	111	119	25	93	141	27	37	45	92
ACTL9	19	40	122	129	86	58	122	3	70	125	95
ACTN1	88	42	50	102	33	102	15	146	101	114	2
ACTN2	20	14	55	56	145	65	99	147	60	20	100
ACTN3	28	16	56	71	80	69	71	74	114	16	95
ACTN4	89	89	49	136	12	99	15	96	140	97	35
ACTR10	57	38	62	127	35	136	73	30	43	125	74
ACTR1A	111	108	125	122	115	132	48	94	35	72	111
ACTR1B	68	100	70	26	14	94	128	34	46	127	72
ACTR2	89	107	49	62	13	90	59	150	140	98	35
ACTR3	68	93	73	85	87	122	80	143	48	127	72
ACTR3B	68	42	69	28	21	103	128	34	48	43	72
ACTR3C	82	33	74	18	2	77	88	122	122	102	21
ACTR5	44	54	98	72	67	49	38	37	14	85	106
ACTR6	44	54	98	72	142	49	38	141	12	85	107
ACTR8	44	54	98	72	142	49	38	141	12	85	107
ACTRT1	72	104	73	117	1	83	127	26	48	114	72
ACTRT2	83	89	51	26	12	82	128	40	100	104	2
ACTRT3	5	107	52	117	11	120	139	16	17	132	39
ACVR1	105	123	21	95	111	31	20	67	89	57	108
ACVR1B	3	116	16	10	129	19	118	87	79	33	118
ACVR1C	118	67	25	109	101	12	3	116	144	89	54
ACVR2A	3	116	13	5	132	19	117	87	76	34	118
ACVR2B	3	116	16	1	129	19	117	99	79	33	118
ACVRL1	96	68	86	94	26	13	10	59	123	101	53
ACY1	64	51	64	61	52	116	96	145	120	136	15
ACY3	16	12	54	92	88	70	90	47	113	12	63
ACYP1	59	102	110	128	9	94	122	31	95	113	74
ACYP2	65	52	77	17	51	110	82	39	67	136	68
ADA	88	91	50	40	12	97	59	149	102	100	5
ADA2	72	41	121	129	6	58	89	87	46	113	72
ADAD2	63	44	65	23	2	78	76	46	99	103	68
ADAL	72	44	63	29	9	79	81	41	97	120	73
ADAM10	7	111	9	15	131	23	107	136	76	35	118
ADAM11	105	78	37	2	102	33	53	100	89	57	55
ADAM12	15	13	58	80	84	38	3	47	115	8	64
ADAM15	120	75	21	131	104	35	51	107	141	56	54
ADAM17	107	122	17	8	124	31	118	90	88	32	125
ADAM18	115	86	42	99	117	11	18	67	143	47	54
ADAM19	119	123	35	1	105	35	51	106	89	56	56
ADAM1A	33	67	45	99	58	9	2		144	93	34
ADAM2	115	86	27	96	105	10	21	73	143	92	33
ADAM20	80	27		57	2	130	132	3	104	118
ADAM20P1	89	35	62		39	130	74	3	53	84	13
ADAM21	3	116	13	15	129	19	116	137	76	34	118
ADAM22	114	86	27	97	103	12	14	70	143	92	30
ADAM23	108	68	39	101	55	16	14	124	144	52	30
ADAM28	108	1	67	84	44	75	5	118	110	134	24
ADAM29	70	43	122	115	16	90	129	42	102	100	84
ADAM30	107	122	19	5	122	28	116	88	80	32	125
ADAM32	120	86	23	95	111	12	19	68	147	88	54
ADAM33	7	116	9	14	131	23	107	80	75	35	117
ADAM5	69	6	60	61	8	79	23	38	119	88	67
ADAM7	116	83	47	103	117	9	10	117	147	92	31
ADAM8	64	48	42	83	48	77	5	43	139	108	12
ADAM9	3	110	8	11	131	19	108	134	76	34	118
ADAMTS1	119	75	37	1	102	35	53	86	90	56	56
ADAMTS10	73	40	76	29	10	74	102	50	46	114	82
ADAMTS12	120	74	25	95	105	125	51	68	149	89	32
ADAMTS13	38	66	84	94	88	125	85	48	113	137	10
ADAMTS14	120	74	25	100	50	16	22	69	131	92	21
ADAMTS15	118	68	39	107	55	88	3	59	129	90	20
ADAMTS16	115	57	75	37	15	5	79	145	46	27	80
ADAMTS17	119	78	21	131	105	33	19	68	90	45	54
ADAMTS18	32	41	81	62	43	143	13	114	44	140	21
ADAMTS19	77	21	63	88	38	94	90	122	119	110	9
ADAMTS2	3	110	9	14	132	19	116	136	76	34	118
ADAMTS20	69	112	63	103	8	75	120	30	96	146	97
ADAMTS3	82	45	65	64	24	82	15	114	100	112	73
ADAMTS4	119	75	35	131	111	35	51	106	90	56	57
ADAMTS5	108	62	63	30	137	5	71	114	43	118	57
ADAMTS6	71	52	60	32	51	79	102	147	97	126	84
ADAMTS7	3	110	13	15	129	19	116	136	76	33	118
ADAMTS9	69	4	64	85	115	56	84	124	64	143	14
ADAMTS9-AS2	25	66		113	70	36	38	141	12	86	112
ADAMTSL1	110	50	82	104	38	129	88	59	116	148	20
ADAMTSL2	16	15	89	93	64	70	130	123	25	137	13
ADAMTSL3	15	13	57	92	79	67	86	74	114	12	63
ADAMTSL4	12	55	3	79	144	39	20	58	9	8	58
ADAMTSL5	35	15	53	90	88	51	94	48	112	144	100
ADAP1	58	35	63	18	7	137	78	38	51	126	87
ADAP2	83	45	74	61	52	76	102	145	98	105	75
ADAR	48	65	97	44	78	106	45	126	18	59	52
ADARB1	5	9	4	51	100	104	26	105	1	65	48
ADARB2	60	97	109	123	17	93	141	28	39	46	131
ADARB2-AS1	81	43	109	119	12	111	72	39	46	115	81
ADAT1	72	39	61	28	7	73	77	4	43	130	70
ADAT2	58	41	63	32	43	112	102	145	95	121	76
ADAT3	54	36	72	129	93	58	79	39	33	124	69
ADCK1	11	127	32	33	126	20	113	98	87	40	122
ADCK2	98	127	32	137	125	4	68	104	88	40	122
ADCK5	84	91	50	35	24	95	91	143	102	97	2
ADCY1	52	34	62	84	39	142	71	6	55	21	66
ADCY10	112	92	112	123	18	132	141	21	138	112	133
ADCY2	113	85	44	109	57	9	17	72	108	94	39
ADCY3	7	117	11	9	132	23	118	87	75	35	118
ADCY4	21	5	100	124	81	63	146	1	26	6	101
ADCY5	97	84	38	103	57	5	13	76	124	86	38
ADCY6	8	118	17	9	122	28	118	87	79	33	123
ADCY7	97	21	41	88	52	87	98	122	106	110	21
ADCY8	101	87	23	98	106	8	62	69	134	93	39
ADCY9	6	111	8	11	147	22	110	137	74	27	127
ADCYAP1	34	6	86	90	40	139	71	53	120	136	25
ADCYAP1R1	32	85	86	86	55	17	12	60	110	101	28
ADD1	97	67	45	95	103	88	14	71	146	102	31
ADD2	100	74	21	95	105	12	18	68	143	93	54
ADD3	103	123	37	1	112	1	52	106	87	49	62
ADGB	31	94	111	120	18	93	48	21	39	72	130
ADGRA2	110	6	91	82	63	124	94	118	109	106	9
ADGRA3	105	77	37	2	111	31	51	103	130	57	55
ADGRB1	117	66	25	111	144	125	3	47	149	89	34
ADGRB2	33	8	78	23	80	123	96	51	58	147	14
ADGRB3	117	84	43	92	66	142	68	47	131	88	27
ADGRD1	65	45	63	32	66	76	89	49	51	103	75
ADGRE2	102	120	17	8	121	30	112	88	81	38	119
ADGRE4P	107	122	19	9	121	31	118	88	86	31	125
ADGRE5	6	111	8	12	147	22	110	136	74	27	127
ADGRF1	3	116	13	14	121	19	116	137	79	34	118
ADGRF2	74				20	73		142	138		13
ADGRF3	79	30	81	59	52	80	104	145	45	140	76
ADGRF4	12	48	87	23	31	53	69	63	97		101
ADGRF5	22	29	121	116	61	118	126	28	32	6	131
ADGRG1	3	110	9	14	132	19	107	136	76	34	118
ADGRG2	117	68	39	83	55	17	84	8	108	91	20
ADGRG3	105	76	37	33	110	3	114	86	84	40	62
ADGRG4	51	25	126	128	93	60	148	13	25	141	116
ADGRG5	7	109	9	14	148	23	107	78	72	29	118
ADGRG6	8	121	16	10	121	21	118	90	83	33	125
ADGRG7	97	33	41	103	59	89	6	54	103	111	7
ADGRL1	9	117	12	6	131	23	116	79	77	35	117
ADGRL1-AS1	61	102	121	128		103		13	48	116	67
ADGRL2	102	122	14	10	122	28	115	100	83	38	122
ADGRL3	102	125	19	33	123	26	115	100	88	40	108
ADGRL4	111	47	72	80	147	89	87	74	67	91	12
ADGRV1	3	119	20	10	112	19	118	86	80	32	123
ADH1A	49	33	52	40	54	17	7	54	106	99	4
ADH1B	49	49	82	40	54	124	97	56	97	136	14
ADH1C	49	6	40	98	54	123	68	104	118	139	17
ADH4	60	102	109	38	17	73	49	97	54	41	131
ADH5	82	42	70	32	9	101	59	113	100	112	2
ADH6	59	101	113	118	23	109	141	97	55	46	78
ADH7	63	44	81	62	12	77	95	144	45	113	76
ADHFE1	118	66	21	107	104	2	84	116	115	92	34
ADI1	88	47	52	63	45	95	6	55	122	99	6
ADIPOQ	7	111	9	15	149	23	110	80	72	30	128
ADIPOR1	11	121	17	9	122	30	114	100	83	31	124
ADIPOR2	75	21	39	104	57	88	14	60	123	101	25
ADIRF	75	1	81	104	118	15	10	107	34	135	74
ADK	92	91	48	40	20	97	66	46	140	97	37
ADM	109	42	46	105	46	6	53	65	115	89	64
ADM2	105	31	84	87	58	3	89	64	74	14	43
ADM5	2	100	70	118	8	37	137	5	18	47	47
ADNP	39	60	95	76	75	44	44	127	16	69	43
ADNP2	44	54	99	112	142	49	34	141	12	84	43
ADO	19	5	54	56	93	52	76	14	57	6	16
ADORA1	97	21	85	89	54	89	9	121	108	91	23
ADORA2A	96	84	41	83	47	5	9	60	124	93	26
ADORA2B	102	121	19	2	122	27	115	99	88	31	124
ADORA3	116	83	26	107	57	16	23	70	108	102	25
ADPGK	9	117	12	6	127	21	116	81	82	33	117
ADPGK-AS1	93	63	92	19	26	116	70	50	1	129	74
ADPRH	74	100	113	118	17	75	126	24	32	128	78
ADPRM	66	42	105	118	15	92	126	27	138	43	75
ADPRS	89	105	50	40	20	97	61	149	138	98	5
ADRA1A	115	76	21	133	108	10	55	106	136	57	29
ADRA1B	75	32	83	64	47	89	8	56	105	91	1
ADRA1D	77	1	85	89	83	77	98	122	120	103	8
ADRA2A	75	22	40	94	64	88	98	123	118	134	21
ADRA2B	76	52	86	87	65	141	99	53	119	121	4
ADRA2C	35	14	67	58	92	66	98	44	112	143	99
ADRB1	34	6	91	82	80	124	104	119	97	135	9
ADRB2	98	127	32	8	125	4	112	82	85	36	120
ADRB3	110	52	64	93	33	142	132	65	109	136	11
ADRM1	90	107	101	38	114	131	56	93	138	96	13
ADSL	81	104	68	63	13	90	56	149	102	98	5
ADSS1	59	98	61	118	20	94	126	42	43	131	82
ADSS2	90	107	49	39	118	99	61	150	138	96	35
ADTRP	91	1	81	103	58	89	9	122	149	94	54
AEBP1	36	1	122	19	38	56	50	63	12	142	1
AEBP2	25	25	105	126	134	120	78	23	28	2	113
AEN	17	70	1	74	72	68	135	1	23	21	95
AFAP1	82	101	51	88	9	103	79	111	46	131	72
AFAP1-AS1	49	89	78	18	93	82	78	41	98	118	73
AFAP1L1	62	35	65	19	37	114	82	51	96	122	69
AFAP1L2	62	34	78	22	31	114	71	43	65	145	68
AFD1	78	30	81	88	50	89	104	119	104	106	75
AFDN	49	13	24	79	146	71	58	47	9	8	63
AFDN-DT	79	98	70	23	2	94	83	3	63	138	9
AFF1	29	73	105	113	136	121	38	24	41	2	113
AFF2	54	71	116	125	35	137	131	39	42	89	99
AFF3	73	98	117	18	34	73	99	42	46	129	84
AFF4	43	63	98	72	67	40	34	140	14	85	106
AFG1L	81	89	49	40	20	98	59	113	102	98	2
AFG3L1P	59	99	114	30	14	79	82	44	45	121	70
AFG3L2	87	113	31	55	94	127	65	83	91	82	96
AFM	77	52	81	86	52	141	94	45	119	136	11
AFMID	72	47	126	32	43	73	96	45	41	135	94
AFP	70	41	61	129	14	111	121	31	44	121	75
AFTPH	95	32	38	101	103	87	12	71	123	110	21
AGA	91	82	33	137	120	6	68	109	134	87	29
AGAP1	49	13	24	108	146	71	58	58	9	11	64
AGAP10P	82	82	114	61	118	78	60	55	100	98	2
AGAP11	57	42	74	32	12	79	79	147	100	113	75
AGAP14P	52	46	59	23	1	112	73	30	46	120	94
AGAP2	77	1	85	87	62	139	98	119	119	134	4
AGAP3	51	36	66	66	90	53	120	3	67	142	97
AGAP4	73	42	113	28	10	81	92	147	100	116	84
AGAP5	65	45	77	17	11	78	79	40	55	115	74
AGAP6	31	106	2	84	64	51		14	21	27	106
AGAP7P	82	41	63	17	13	110	102	38	43	118	82
AGAP9	52	6	77	19	48	56	74	32	51	121	73
AGBL1	112	94	110	114	25	93	48	21	37	46	130
AGBL2	56	27	127	36	9	109	92	145	95	131	76
AGBL3	17	92	102	119	17	121	78	17	136	68	105
AGBL4	52	44	63	125	34	116	145	30	61	122	71
AGBL5	34	1	87	109	33	114	90	124	116	137	12
AGER	91	21	41	109	59	5	13	114	107	101	25
AGFG1	91	67	26	95	103	16	23	71	146	92	26
AGFG2	64	52	78	83	41	143	101	121	44	119	67
AGGF1	24	25	123	113	61	61	144	17	26	22	116
AGK	93	82	33	137	116	6	67	109	142	87	38
AGL	81	105	68	63	13	96	59	113	102	98	5
AGMAT	82	104	68	64	10	81	99	147	101	114	84
AGMO	38	55	39	136	117	9	17	118	144	34	123
AGO1	48	61	95	47	74	42	46	125	19	58	44
AGO2	39	60	96	75	68	43	43	132	15	69	50
AGO3	50	72	104	41	142	128	33	139	13	73	46
AGO4	111	108	101	45	114	132	39	130	71	96	111
AGPAT1	3	110	9	11	127	19	109	135	76	34	118
AGPAT2	11	120	15	3	128	20	115	88	83	38	119
AGPAT3	7	117	12	6	149	24	106	77	78	30	129
AGPAT4	7	109	10	13	149	22	110	80	72	28	127
AGPAT4-IT1	19	49	114	59	11	87	113	45	129	92	102
AGPAT5	11	127	15	8	126	20	112	90	88	38	119
AGPS	92	91	29	54	120	85	67	84	142	86	36
AGR2	85	115	30	55	139	130	65	85	94	79	96
AGR3	114	67	27	96	102	13	54	67	135	48	29
AGRN	120	67	42	137	119	14	62	84	147	101	33
AGRP	97	66	86	100	65	15	22	70	116	133	33
AGT	113	83	38	101	58	9	25	109	107	92	29
AGTPBP1	22	96	122	27	61	119	127	26	27	18	92
AGTR1	105	77	36	33	111	13	53	107	86	49	55
AGTR2	32	2	80	85	88	134	89	62	116	132	24
AGTRAP	11	126	15	8	128	29	106	82	81	36	120
AGXT	15	13	58	81	84	38	87	64	115	11	65
AGXT2	32	81	48	38	6	6	80	40	96	138	38
AHCTF1	93	81	47	99	116	84	14	109	122	94	26
AHCTF1P1	80	37	77	126	39		120	4	64	135	97
AHCY	111	107	101	35	115	90	56	143	138	42	13
AHCYL1	74	27	119	60	93	121	91	144	96	138	73
AHCYL2	23	17	124	65	81	61	149	17	26	20	102
AHDC1	25	73	105	113	135	120	144	19	24	1	115
AHI1	51	17	66	58	82	57	127	31	67	20	91
AHNAK	80	106	49	38	115	90	56	143	45	44	72
AHNAK2	101	87	34	132	102	8	69	23	136	50	40
AHR	30	73	105	113	135	121	38	20	41	4	114
AHRR	59	28	61	128	61	109	121	31	30	117	94
AHSA1	111	108	101	49	96	131	40	129	17	77	111
AHSA2P	62	46	59	58	43	115	74	44	42	120	70
AHSG	116	84	42	137	117	5	55	104	147	94	29
AHSP	62	71	78	73	5	57	79	50	45	126	92
AICDA	50	92	112	42	140	132	33	94	71	73	112
AIDA	70	35	71	30	34	113	73	38	32	117	87
AIF1	61	94	121	82	133	93	122	114	41	45	130
AIF1L	93	23	47	99	59	5	62	61	122	99	26
AIFM1	87	113	31	55	94	127	65	83	94	82	96
AIFM2	110	49	71	59	48	142	96	120	108	103	8
AIFM3	84	43	51	17	52	82	95	145	98	109	2
AIG1	7	109	11	13	127	23	110	81	78	30	129
AIM2	43	54	98	43	67	40	46	126	20	58	44
AIMP1	4	65	7	49	77	106	40	129	18	77	51
AIMP2	48	64	102	44	78	42	39	131	18	76	47
AIP	79	52	77	85	37	111	70	45	98	134	22
AIPL1	56	25	66	124	86	54	143	16	67	20	88
AIRE	112	92	110	37	115	122	94	143	40	73	112
AIRN	111	6	76	83	43	77	86	121	97	117	82
AJAP1	110	1	74	19	31	139	101	145	45	113	82
AJM1	62	35	78		38	109	70	3	64	118	71
AJUBA	24	69	56	74	136	62	138	29	23	25	115
AK1	89	89	49	40	20	99	61	149	140	96	5
AK2	85	115	30	54	139	127	65	84	92	79	36
AK3	85	115	30	54	139	130	66	84	92	79	36
AK4	87	114	28	55	94	127	66	85	94	82	96
AK4P1	73	41	71	118	8	73	144	3	67	138	99
AK5	22	28	126	125	4	113	145	16	116	123	89
AK6	88	89	69	34	24	96	95	112	100	104	2
AK7	61	97	108	116	21	74	147	18	55	127	130
AK8	19	17	124	135	86	54	144	15	30	17	116
AK9	57	41	63	18	36	115	80	62	63	117	69
AKAIN1	16	3	128		31	51	121	124	131	138	63
AKAP1	98	127	32	13	125	32	112	82	85	36	120
AKAP10	97	21	43	94	57	16	10	116	128	103	33
AKAP11	32	49	78	82	63	113	99	145	109	145	11
AKAP12	93	87	34	133	111	8	62	69	136	47	40
AKAP13	74	38	63	56	93	137	78	40	50	123	82
AKAP14	16	18	90	90	62	51	74	52	129	145	11
AKAP17A	45	63	102	44	76	42	45	126	21	75	46
AKAP3	15	7	54	92	27	51	132	47	149	20	91
AKAP4	35	7	54	66	27	70	73	46	148	18	130
AKAP5	113	68	42	106	105	13	2	54	143	47	31
AKAP6	63	50	78	58	80	116	80	39	64	149	4
AKAP7	55	40	120	121	21	118	47	20	49	45	131
AKAP8	48	63	102	43	76	42	34	131	21	58	45
AKAP8L	44	54	98	112	138	49	32	22	14	70	107
AKAP9	17	57	1	74	143	47	139	37	69	21	109
AKIP1	61	29	114	124	61	117	147	31	29	3	90
AKIRIN1	81	100	75	123	13	101	126	34	102	114	72
AKIRIN2	74	28	72	112	3	118	142	26	43	128	81
AKNA	30	28	115	113	5	119	144	37	117	126	92
AKNAD1	33	3	91	20	29	135	88	52	63	136	69
AKR1A1	90	90	50	39	118	97	66	96	140	95	37
AKR1B1	85	90	29	39	139	85	66	84	142	78	37
AKR1B10	117	21	38	136	45	14	60	61	124	101	25
AKR1B15	90	90	50	40	118	97	67	96	140	95	35
AKR1C1	109	39	64	38	8	82	66	50	109	132	21
AKR1C2	95	43	81	40	24	86	67	55	100	107	7
AKR1C3	58	93	121	38	14	75	66	38	43	122	22
AKR1C4	77	41	64	40	54	89	66	117	119	90	30
AKR1C8	53	37	126	113	27	56	121	14	65	118	100
AKR1D1	108	46	78	40	46	89	67	114	123	132	31
AKR7A2	74	103	113	118	14	94	127	23	51	128	83
AKR7A3	57	40	77	61	1	112	104	39	52	107	76
AKR7L	46	72	104	43	76	128	46	125	21	75	46
AKT1	21	19	67	81	82	61	83	120	57	16	101
AKT1S1	57	27	72	66	31	57	73	44	33	123	86
AKT2	110	18	46	109	64	129	10	124	110	133	20
AKT3	65	46	79	82	40	115	99	111	98	108	11
AKTIP	81	103	69	38	13	75	57	143	48	114	72
ALAD	78	43	85	136	46	83	11	56	100	109	7
ALAS1	85	115	31	39	139	130	61	150	137	79	35
ALAS2	70	45	63	124	2	143	102	114	43	112	73
ALB	38	66	27	99	57	123	112	82	112	12	56
ALCAM	102	125	19	3	124	26	115	86	87	31	122
ALDH16A1	88	104	69	62	12	96	91	144	102	97	5
ALDH18A1	111	107	101	38	114	131	56	143	138	96	13
ALDH1A1	114	68	38	102	59	16	23	76	123	92	30
ALDH1A2	116	18	39	101	53	14	16	76	127	92	31
ALDH1A3	117	66	25	107	56	124	14	71	110	89	19
ALDH1B1	85	115	30	39	139	130	67	96	137	78	36
ALDH1L1	84	42	81	36	12	82	91	40	101	109	2
ALDH1L2	88	89	49	63	20	96	91	142	102	98	2
ALDH2	85	115	31	54	139	130	66	85	137	79	35
ALDH3A1	49	74	26	137	119	125	113	89	127	89	32
ALDH3A2	10	126	10	12	127	20	105	81	73	36	120
ALDH3B1	49	66	25	108	103	125	1	58	126	53	32
ALDH3B2	116	84	42	102	119	5	13	75	122	87	26
ALDH4A1	87	115	30	55	94	127	65	84	92	79	36
ALDH5A1	85	90	49	39	118	85	61	146	140	86	35
ALDH6A1	92	80	49	39	120	85	60	146	142	86	38
ALDH7A1	85	90	49	39	139	85	67	96	142	78	35
ALDH8A1	81	104	113	34	13	96	91	145	100	100	2
ALDH9A1	88	91	50	40	24	97	59	113	101	97	5
ALDOA	85	115	30	39	139	130	67	85	137	78	35
ALDOB	34	31	78	59	36	138	6	115	120	136	8
ALDOC	85	90	29	39	118	85	67	96	142	86	37
ALG1	93	82	47	98	119	84	23	61	122	99	26
ALG10	7	109	10	7	149	25	105	88	78	30	129
ALG10B	116	81	44	102	117	8	16	75	134	47	26
ALG11	7	117	11	6	130	21	116	81	77	30	118
ALG12	104	125	34	33	107	1	55	109	87	54	62
ALG13	39	60	95	76	70	40	43	127	20	69	44
ALG14	105	83	27	33	107	3	52	89	132	54	53
ALG1L	36	50	53	66	28	135	150	8	118	132	67
ALG1L2	72	44	70	36	10	135	78	35	53	116	75
ALG2	91	84	26	99	101	8	62	69	146	87	29
ALG3	9	120	17	2	121	21	115	87	82	38	119
ALG5	102	125	18	2	123	29	114	98	87	40	122
ALG6	104	125	34	33	110	29	54	108	84	49	62
ALG8	7	109	12	7	127	23	105	88	78	36	117
ALG9	6	111	9	13	149	22	107	81	72	29	128
ALG9-IT1	64			18	11	81	80	39	51	19	73
ALK	32	2	84	93	62	140	100	145	110	136	9
ALKAL1	60	42	110	25	48	79	126	30	65	131	77
ALKAL2	117	74	39	100	64	12	20	70	144	52	34
ALKBH1	68	39	75	20	46	82	128	45	51	16	24
ALKBH2	51	38	66	88	39	58	71	115	26	125	71
ALKBH3	61	93	111	121	25	118	48	97	36	41	131
ALKBH4	20	17	124	66	82	64	120	3	62	20	103
ALKBH5	112	106	110	114	115	90	47	97	71	72	112
ALKBH7	53	41	77	61	43	143	98	145	43	130	71
ALKBH8	61	38	121	128	4	113	147	26	31	6	99
ALL1	25	96	100	113	135	120	139	36	28	3	113
ALLC	54	27	118	128	87	137	147	35	52	131	90
ALMS1	28	70	56	81	145	69	133	11	10	10	110
ALOX12	63	51	71	83	46	114	99	120	97	119	67
ALOX12B	49	75	35	8	107	36	54	98	90	56	32
ALOX12P2	61	12	59	115	16	73	75	3	52	46	85
ALOX15	32	52	86	67	11	138	8	118	51	138	21
ALOX15B	32	50	78	93	44	56	5	123	58	143	14
ALOX5	109	12	88	92	64	70	85	64	125	11	17
ALOX5AP	99	87	45	106	108	8	55	71	136	50	39
ALOXE3	49	7	88	104	88	123	3	59	113	12	17
ALPG	120	74	27	133	102	13	19	69	149	92	54
ALPI	116	85	23	99	116	9	24	61	121	48	39
ALPK1	110	1	79	22	49	15	4	117	120	135	18
ALPK2	52	34	78	23	31	113	71	42	61	146	15
ALPK3	66	105	125	38	19	93	49	94	35	42	132
ALPL	94	22	44	99	59	87	11	76	123	94	26
ALPP	49	75	24	1	112	36	117	99	90	56	57
ALS2	77	50	86	87	62	139	88	121	120	138	22
ALS2CL	97	2	84	104	57	124	10	57	110	148	24
ALX1	13	15	72	57	85	71	130	5	7	53	60
ALX3	53	35	60	30	51	55	71	62	44	118	16
ALX4	24	25	128	68	82	61	135	9	24	20	95
ALYREF	4	9	6	48	100	105	28	91	2	64	51
AMACR	85	115	31	39	139	85	61	150	137	79	35
AMBN	69	52	78	29	42	141	77	51	64	138	73
AMBP	75	30	82	103	46	141	17	76	103	108	21
AMBRA1	89	90	49	38	118	90	57	143	138	97	35
AMD1	110	6	89	92	65	50	133	65	118	144	18
AMDHD1	63	68	100	59	32	88	98	119	124	121	21
AMDHD2	88	100	65	64	12	96	15	75	106	109	82
AMELY	101	79	47	98	101	27	15	70		87	7
AMER1	54	37	115	57	93	58	121	30	66	125	88
AMER2	79	47	82	59	47	77	94	53	119	106	22
AMER3	84	64		19	43	73	73		33	125	94
AMFR	11	126	15	8	126	20	112	89	81	36	120
AMH	59	28	63	118	14	113	73	38	54	113	90
AMHR2	114	67	45	101	102	13	20	60	145	52	30
AMIGO1	3	116	13	14	131	19	108	80	72	30	118
AMIGO2	100	76	34	133	111	10	25	67	136	48	39
AMIGO3	107	125	35	2	113	31	53	100	86	54	55
AMMECR1	20	16	55	65	82	65	123	65	68	26	95
AMMECR1L	69	35	118	23	87	136	122	62	66	118	71
AMN	16	30	57	90	40	25	7	117	48	104	21
AMN1	67	103	124	117	9	137	78	45	25	45	94
AMOT	13	58	58	70	146	67	137	2	7	9	42
AMOTL1	22	24	120	129	60	53	126	24	29	5	92
AMOTL2	18	58	1	70	145	67	149	2	7	10	60
AMPD1	64	42	109	32	21	73	78	35	54	115	76
AMPD2	57	36	127	23	5	117	73	42	51	123	70
AMPD3	34	49	78	82	1	139	94	120	50	129	24
AMPH	34	3	87	108	83	135	90	60	111	145	14
AMT	70	42	68	36	11	79	73	147	53	105	75
AMTN	109	21	40	98	59	15	69	109	123	91	23
AMY1A	19	36	66	125	3	59	74	63	65	20	69
AMY1B	56	46	76	30	8	141	78	118	45	119	67
AMY1C	120	66	27	102	64	125	21	67	110	90	54
AMY2A	79	48	68	35	45	77	91	111	100	109	7
AMY2B	64	48	68	32	52	143	102	145	95	107	75
AMZ1	35	14	54	68	89	51	135	1	57	26	95
AMZ2	114	85	22	108	56	13	20	73	149	91	31
AMZ2P1	70	113	108	29	13		79	46	106	138	2
ANAPC1	44	73	107	112	138	49	38	141	14	85	106
ANAPC10	29	24	123	113	61	121	144	16	28	2	114
ANAPC11	17	70	56	69	71	68	150	2	23	23	95
ANAPC13	50	95	107	42	141	128	33	140	21	75	46
ANAPC15	43	72	98	47	75	41	46	132	20	58	45
ANAPC16	44	73	107	121	135	121	34	141	13	70	105
ANAPC2	25	71	124	135	136	62	139	141	24	84	107
ANAPC4	44	73	107	121	138	121	34	141	14	85	107
ANAPC5	44	73	105	113	135	49	38	141	14	1	107
ANAPC7	44	73	107	112	138	128	38	141	14	85	106
ANG	77	30	82	136	52	17	16	75	103	140	8
ANGEL1	81	104	49	35	115	102	57	143	138	98	72
ANGEL2	85	114	31	49	96	130	61	93	17	77	111
ANGPT1	77	6	80	83	33	124	8	122	128	148	20
ANGPT2	108	1	85	110	47	139	9	54	108	134	23
ANGPT4	38	7	88	111	84	125	3	47	125	12	17
ANGPTL2	69	39	76	32	11	115	79	147	45	109	93
ANGPTL3	53	50	71	82	29	141	82	43	116	136	11
ANGPTL4	56	37	71	57	7	114	124	33	62	118	94
ANGPTL5	3	92	110	120	115	131		97		44	112
ANGPTL6	74	101	75	119	25	109	145	25	32	6	31
ANGPTL7	65	47	69	24	1	80	79	40	98	113	75
ANGPTL8	57	34	59	23	11	135	80	40	65	119	69
ANIB1	22	24	127	130	136	117	148	13	54	5	86
ANK1	113	68	42	107	117	9	25	70	135	51	29
ANK2	75	33	41	87	56	16	7	114	123	102	7
ANK3	114	74	21	95	104	13	21	76	144	46	31
ANKAR	65	3	88	124	3	81	149	63	110	142	17
ANKDD1A	53	50	78	20	33	114	71	4	45	124	14
ANKDD1B	27	113	74	25	5	48	128	117	52	82	92
ANKEF1	54	26	122	126	61	136	146	19	34	126	81
ANKFY1	97	6	46	108	83	141	20	58	129	133	24
ANKH	96	22	38	102	57	16	13	75	123	94	28
ANKHD1	43	54	102	72	67	40	44	140	14	85	43
ANKHD1-EIF4EBP3	44	54	107	73	67	49	38	140	14	85	106
ANKIB1	74	98	117	128	23	109	147	26	49	126	92
ANKK1	19	36	72	127	31	59	75	32	56	147	99
ANKLE1	41	74	47	126	1	69	122	42	80	27	95
ANKLE2	7	109	9	15	131	23	107	78	72	30	129
ANKMY1	14	70	100	66	72	58	119	10	74	56	34
ANKMY2	75	31	82	23	48	77	89	115	44	135	21
ANKRA2	54	24	115	117	60	58	146	19	25	125	90
ANKRD1	19	17	124	65	80	63	150	31	67	19	103
ANKRD10	26	16	54	66	92	66	133	65	68	14	95
ANKRD11	14	56	1	77	143	37	36	141	7	10	42
ANKRD11P2	69	40	109	26	33	80	128	23	52	126	70
ANKRD12	64	51	91	91	38	113	84	43	119	148	8
ANKRD13A	107	124	20	131	112	33	53	106	90	55	108
ANKRD13B	84	42	75	37	13	75	125	34	53	41	84
ANKRD13C	120	77	20	96	111	2	52	58	86	57	54
ANKRD13D	105	122	35	131	112	33	51	58	90	55	108
ANKRD16	77	52	54	103	53	89	4	54	120	103	54
ANKRD17	45	60	95	76	68	40	46	125	20	69	44
ANKRD18A	61	94	110	123	18	91	48	97	36	46	130
ANKRD18B	57	29	127	30	7	73	70	62	108	20	116
ANKRD19P	110	84	63	18	1	111	80		100	129	81
ANKRD2	44	26	127	113	143	128	148	25	32	147	16
ANKRD20A1	36	45	128	16	90	70	102	46	59	126	10
ANKRD20A12P	87	100	70	118	17	74	126	18	38	43	130
ANKRD20A2P	36	45	128	16	90	70	103	49	112	5	13
ANKRD20A3P	82	42	113	18	14	81	128	38	55	131	74
ANKRD20A4P	36	45	128	16	90	70	95	53	59	4	10
ANKRD20A5P	74	49	77	118	52	78	77	43	65	138	67
ANKRD22	118	68	25	101	53	14	24	70	108	90	19
ANKRD23	28	70	56	74	73	69	150	9	69	25	95
ANKRD24	57	37	59	19	7	59	128	45	62	117	89
ANKRD26	120	75	37	31	104	35	52	68	130	52	30
ANKRD26P1	113	21	85	88	49	14	98	121	108	103	22
ANKRD27	97	31	84	94	63	140	88	122	119	110	22
ANKRD28	19	69	126	89	72	61	135	25	69	22	116
ANKRD29	57	37	62	56	31	57	82	74	65	123	88
ANKRD30A	53	19	89	58	38	71	74	38	130	1	115
ANKRD30B	55	25	111	130	22	72	148	31	87	84	109
ANKRD30BL	74	75	71	18	52	110		41	99	130	94
ANKRD31	57	93	98	118	9	73	125	35	29	130	91
ANKRD33	36	14	53	91	28	52	83	65	57	143	98
ANKRD33B	63	46	86	110	33	129	12	59	60	136	15
ANKRD34A	15	55	24	79	146	71	130	7	8	7	65
ANKRD34B	64	48	85	21	63	139	104	74	119	132	11
ANKRD34C	85	113	30	54	94	126	66	84	92	79	36
ANKRD35	58	28	114	24	4	111	128	40	49	126	81
ANKRD36	19	17	115	130	93	64	121	17	58	14	98
ANKRD36B	28	70	56	66	81	62	133	33	57	10	95
ANKRD36BP1	18	16	56	68	71	69	131	10	68	16	95
ANKRD36C	51	25	66	28	89	117	75	10	118	23	101
ANKRD37	28	94	89	60	35	120	21	10	66	24	63
ANKRD39	54	28	123	115	61	58	145	17	62	125	88
ANKRD40	69	45	51	88	86	111	74	43	59	145	69
ANKRD42	59	100	114	116	21	94	141	28	36	46	131
ANKRD44	62	51	80	90	39	113	132	62	62	125	11
ANKRD45	51	27	115	24	34	60	99	33	64	118	89
ANKRD46	6	111	8	11	147	22	109	135	74	27	126
ANKRD49	61	98	116	115	21	118	142	25	32	126	92
ANKRD50	30	73	105	72	138	128	36	140	40	71	112
ANKRD52	23	17	127	113	61	117	140	24	26	22	116
ANKRD53	20	69	120	126	23	54	147	25	56	122	116
ANKRD54	54	27	59	129	35	55	146	31	33	123	94
ANKRD55	80	107	101	49	114	131	40	85	138	77	111
ANKRD6	56	27	121	18	35	59	78	39	66	141	91
ANKRD65	20	102	60	26	11	113	78	19	44	129	84
ANKRD7	84	74	61	61	12	121	60	114	74	114	37
ANKRD9	78	88	41	67	26	89	11	56	103	111	7
ANKS1A	14	56	3	79	145	37	87	7	9	7	59
ANKS1B	36	3	86	93	79	70	87	48	111	142	12
ANKS3	26	26	128	113	61	63	144	24	22	26	103
ANKS4B	57	36	59	58	35	113	74	46	65	123	87
ANKS6	116	84	23	97	107	9	52	110	132	47	40
ANKUB1	12	40	119	60	91	90	82	46	46	5	71
ANKZF1	80	105	68	38	20	99	125	34	138	98	72
ANLN	4	11	31	53	99	106	28	95	5	61	61
ANO1	51	34	71	19	39	114	99	120	30	136	66
ANO10	102	125	18	4	124	27	115	103	87	40	122
ANO2	67	15	70	29	120	103	92	26	50	126	85
ANO3	57	51	63	82	5	116	99	119	45	121	81
ANO4	64	52	119	82	50	143	90	48	45	134	10
ANO5	105	87	22	101	103	9	22	60	143	46	30
ANO6	6	111	8	15	148	22	110	80	74	27	127
ANO7	111	108	101	38	114	131	49	94	17	77	111
ANO8	91	22	44	102	101	5	17	54	122	94	29
ANO9	23	5	100	21	38	56	76	11	62	135	13
ANOS1	2	62	97	52	99	42	29	92	3	62	50
ANP32A	111	108	112	38	140	133	56	93	71	73	111
ANP32A-IT1	68	97	127	115	16	94	124	14	31	115	84
ANP32B	111	92	110	38	115	133	56	143	71	44	111
ANP32C	73	97	113	116	16	75	121	30	32	127	131
ANP32E	47	64	102	45	143	129	39	131	21	75	46
ANPEP	104	77	18	7	126	4	111	90	87	40	122
ANTKMT	28	19	55	134	81	65	122	14	59	26	102
ANTXR1	8	121	17	5	124	28	118	90	83	32	125
ANTXR2	118	68	39	109	56	15	14	57	129	91	19
ANXA1	88	89	48	136	118	96	60	96	101	109	6
ANXA10	64	45	51	63	2	76	59	114	42	105	1
ANXA11	94	91	47	137	120	95	67	84	139	86	37
ANXA13	79	31	51	89	44	87	11	114	103	111	4
ANXA2	80	106	49	136	114	132	61	96	45	114	132
ANXA2P2	111	106	101	123	115	90	47	94	71	44	112
ANXA2R	31	26	105	73	138	121	138	37	27	2	130
ANXA3	118	67	26	101	54	17	23	69	147	92	27
ANXA4	83	47	52	64	52	83	6	75	106	109	2
ANXA5	85	115	30	39	139	130	66	85	137	78	35
ANXA6	81	89	51	136	24	97	59	113	101	109	7
ANXA7	83	44	81	98	9	73	15	146	106	105	21
ANXA8	49	74	25	132	101	35	69	108	126	53	32
ANXA8L1	70	40	76	32	11	81	103	145	55	115	74
ANXA9	49	66	46	107	54	125	69	110	125	89	32
AOAH	38	75	9	79	146	44	19	7	109	71	126
AOC1	51	27	56	134	28	54	77	41	25	117	12
AOC2	96	22	43	101	58	16	23	57	122	101	31
AOC3	105	79	25	133	108	2	55	67	131	51	54
AOC4P	46	41	121	115		119	142	16		126	130
AOPEP	52	49	91	20	39	116	84	45	58	146	15
AOX1	63	51	60	59	51	78	97	119	61	103	71
AP1AR	116	67	27	95	105	9	14	68	143	93	29
AP1B1	75	2	46	108	64	142	5	73	129	132	24
AP1G1	78	52	84	109	62	78	88	59	120	140	3
AP1G2	118	66	46	95	56	88	2	71	127	90	20
AP1M1	28	16	57	80	80	69	86	48	115	11	65
AP1M2	113	66	26	131	103	15	21	67	145	92	34
AP1S1	79	31	84	101	53	76	11	76	107	111	3
AP1S2	96	21	38	100	56	89	13	61	147	102	28
AP1S3	75	2	46	95	65	139	12	71	129	136	9
AP2A1	82	41	81	111	31	93	70	114	45	118	84
AP2A2	81	40	77	94	37	103	98	114	95	113	2
AP2B1	63	16	90	79	80	63	87	116	112	11	99
AP2M1	71	4	78	92	91	117	74	113	65	145	75
AP2S1	79	46	80	94	30	109	98	117	119	119	75
AP3B1	81	101	60	58	34	91	73	35	95	121	74
AP3B2	83	45	82	82	48	89	98	120	105	108	1
AP3D1	88	33	41	86	44	96	8	55	124	111	7
AP3M1	97	20	39	109	55	89	3	56	147	91	28
AP3M2	108	1	86	90	62	139	90	124	109	148	9
AP3S1	93	84	47	100	117	5	23	61	121	94	29
AP3S2	95	32	39	94	55	89	7	59	123	102	21
AP4B1	77	1	87	87	63	139	94	119	119	134	24
AP4E1	118	66	25	106	104	14	21	60	149	89	31
AP4M1	74	35	126	29	7	137	77	31	49	129	93
AP4S1	64	48	80	59	43	76	98	51	105	135	24
AP5B1	33	3	88	81	88	51	133	64	113	144	17
AP5M1	62	29	64	20	51	142	123	14	97	14	16
AP5S1	62	34	89	65	34	56	150	10	58	142	14
AP5Z1	75	30	41	83	47	138	90	119	109	103	24
APAF1	36	3	90	68	33	52	84	43	112	137	12
APBA1	32	5	90	90	80	56	132	65	57	142	12
APBA2	77	2	89	94	62	134	85	116	113	137	18
APBA3	76	49	80	83	39	140	88	74	112	145	11
APBB1	91	85	34	96	102	5	14	54	134	87	38
APBB1IP	57	27	78	21	40	143	132	62	64	138	67
APBB2	103	123	36	2	123	1	53	102	87	54	62
APBB3	71	44	64	23	43	143	101	45	96	140	76
APC	27	16	54	81	73	69	133	14	57	23	115
APC2	54	29	121	30	21	136	121	30	30	5	94
APCDD1	38	18	39	136	44	124	62	61	111	136	27
APCDD1L	99	85	34	100	57	9	25	71	146	47	38
APCS	120	86	21	33	117	12	55	103	147	52	34
APEH	81	104	69	32	13	98	102	142	102	98	5
APEX1	42	54	100	76	137	44	42	132	12	84	109
APEX2	51	17	126	66	87	64	122	66	56	19	97
APH1A	101	79	21	131	111	16	114	106	131	49	55
APH1B	91	84	38	105	57	5	25	57	134	47	29
API5	48	65	97	49	77	106	41	128	18	60	47
API5P1	60	102	113	123	17	75	129	22		43	83
APIP	16	8	88	109	49	70	23	76	125	137	18
APLF	44	72	103	42	140	128	33	131	13	74	104
APLN	26	37	126	23	30	52	101	44	58	148	69
APLNR	10	117	10	13	127	24	105	88	78	36	120
APLP1	32	37	89	59	36	59	104	114	43	119	11
APLP2	107	122	19	10	123	31	118	90	80	55	108
APMAP	93	82	47	137	119	84	62	61	142	86	38
APOA1	3	75	16	3	102	31	110	134	86	56	123
APOA2	105	123	35	3	107	2	105	77	131	55	108
APOA4	117	67	25	103	54	14	25	110	148	89	30
APOA5	116	81	45	99	107	8	25	68	132	50	62
APOB	9	117	14	7	130	24	106	81	83	38	120
APOBEC1	26	5	115	130	7	48	148	19	51	146	114
APOBEC2	27	3	117	27	24	45	121	14	96	118	116
APOBEC3A	63	52	83	59	11	77	96	114	43	121	67
APOBEC3B	2	11	6	46	98	105	30	125	6	63	49
APOBEC3C	2	11	96	52	99	108	29	92	3	62	50
APOBEC3D	4	11	7	48	100	106	27	91	2	61	51
APOBEC3F	2	11	6	48	99	106	28	91	4	61	52
APOBEC3G	74	40	75	117	14	73	121	26	52	129	70
APOBEC3H	60	44	59	18	1	111	136	41	109	121	75
APOBEC4	26	35	118	115	33	55	121	31	65	120	69
APOBR	93	97	47	60	43	78	88	121	99	103	4
APOC1	101	84	23	35	116	11	112	134	147	47	55
APOC2	101	81	23	137	116	11	112	81	131	50	55
APOC3	115	76	21	137	106	3	54	102	136	48	55
APOC4	101	81	42	137	107	11	112	79	136	50	55
APOD	9	118	16	6	121	21	110	81	75	35	117
APOE	98	80	32	54	125	4	112	83	85	79	121
APOF	110	21	43	103	54	13	69	69	108	92	31
APOH	108	32	40	103	53	138	9	76	104	103	24
APOL1	109	1	46	82	41	50	54	69	99	53	34
APOL2	9	117	15	7	130	20	105	79	78	36	120
APOL3	102	121	17	3	124	28	111	87	87	31	125
APOL4	94	36	124	127	86	64	131	8	38	19	97
APOL5	32	95	79	82	33	139	71	45	108	107	14
APOL6	51	3	91	82	38	56	100	119	61	148	14
APOLD1	59	35	62	23	35	73	81	46	65	6	86
APOM	107	122	19	5	124	26	117	77	80	33	125
APOO	87	113	31	55	94	126	65	83	91	82	96
APOOL	98	80	32	54	125	32	66	84	85	79	36
APP	38	66	24	33	111	62	53	104	90	56	57
APPBP2	37	13	24	131	84	66	20	58	141	53	64
APPL1	117	8	46	108	84	123	3	58	125	139	17
APPL2	108	6	46	95	64	123	2	73	129	137	19
APRG1	96	33	41	103	45	88		121	105	100	38
APRT	90	91	49	136	118	97	60	146	140	95	35
APTX	27	4	89	67	2	66	67	109	30	19	98
AQP1	12	55	24	79	144	39	51	58	90	8	64
AQP10	104	125	36	3	123	27	112	101	87	40	122
AQP11	38	114	117	55	38	12	120	9	90	8	126
AQP12B	113	84	47	101	119	5	23	69	134	94	29
AQP2	8	120	17	7	130	30	110	77	81	36	120
AQP3	6	109	8	12	147	25	110	136	72	28	127
AQP4	95	22	41	59	53	89	11	59	107	102	28
AQP5	109	1	86	89	55	124	16	76	108	102	21
AQP6	6	111	8	11	147	22	109	135	74	27	126
AQP7	91	22	42	101	101	8	67	76	124	87	38
AQP7P3	12	37	116	129	39	59		13	112	2	114
AQP8	95	84	42	99	106	5	54	72	134	47	38
AQP9	106	77	20	3	123	27	112	87	87	31	122
AQR	2	62	96	50	98	108	31	133	3	62	50
AR	40	59	92	75	70	45	43	132	16	66	41
ARAF	111	108	101	49	96	133	40	85	17	77	111
ARAP1	65	46	77	83	38	109	71	120	42	119	73
ARAP1-AS2	65	42	64	30	1	111	99	51	46	129	87
ARAP2	97	67	45	107	55	16	16	59	108	102	28
ARAP3	26	3	67	71	91	66	130	8	114	14	100
ARC	51	5	89	60	91	51	71	65	56	143	98
ARCN1	85	80	29	35	120	6	67	96	142	86	37
AREG	53	49	78	22	32	59	101	44	63	148	11
AREL1	103	76	35	96	102	1	24	69	135	51	53
ARF1	98	125	18	4	123	4	113	103	87	40	121
ARF3	81	100	68	17	13	102	103	144	46	112	80
ARF4	85	90	29	39	118	85	60	96	140	86	35
ARF5	98	127	32	4	126	4	113	98	87	40	122
ARF6	11	118	14	15	132	28	116	78	75	36	119
ARFGAP1	108	21	40	104	55	89	13	76	123	101	25
ARFGAP2	101	86	22	33	111	8	52	69	131	48	39
ARFGAP3	103	122	17	8	122	26	115	100	83	40	122
ARFGEF1	102	121	14	9	121	30	53	100	83	31	124
ARFGEF2	11	121	17	1	121	30	117	100	88	31	125
ARFGEF3	104	77	36	31	113	1	55	102	84	49	62
ARFIP1	99	76	36	4	110	7	113	98	87	40	62
ARFIP2	117	75	24	131	104	125	52	67	89	57	53
ARFRP1	78	31	84	87	47	89	10	118	119	106	21
ARG1	51	41	65	136	20	136	59	46	34	146	88
ARG2	88	89	49	63	13	100	91	144	105	109	2
ARGLU1	48	64	97	44	78	106	39	131	18	60	47
ARHGAP1	10	117	10	13	149	24	106	81	78	36	120
ARHGAP10	70	49	64	91	90	116	71	43	61	136	86
ARHGAP11A	66	92	110	119	25	91	129	34	35	72	111
ARHGAP11B	88	104	52	136	11	96	59	113	102	98	5
ARHGAP12	34	3	86	93	90	56	90	115	116	145	71
ARHGAP15	79	33	82	103	45	87	9	54	124	99	6
ARHGAP17	79	51	41	88	30	80	100	115	96	105	1
ARHGAP18	67	26	115	68	82	119	144	14	29	5	131
ARHGAP19	84	43	50	62	12	100	59	113	102	98	5
ARHGAP20	81	105	49	35	20	98	94	142	138	98	13
ARHGAP21	97	18	45	95	64	139	15	76	123	132	18
ARHGAP22	31	26	116	113	134	121	140	25	38	3	114
ARHGAP23	66	106	125	122	115	91	49	94	71	44	111
ARHGAP24	80	106	101	38	115	90	61	93	42	96	13
ARHGAP25	65	45	80	23	51	116	77	30	64	118	87
ARHGAP26	73	51	74	116	82	115	146	31	52	128	79
ARHGAP27	69	48	85	82	48	141	96	115	96	119	75
ARHGAP27P1	32	51	78	29	36	140	104	6	120	103	76
ARHGAP28	83	44	69	62	2	77	96	111	95	109	1
ARHGAP29	64	46	78	82	29	116	102	147	64	117	74
ARHGAP30	74	28	118	130	5	94	120	19	49	128	85
ARHGAP31	89	89	49	40	118	97	61	150	140	97	35
ARHGAP32	109	6	46	108	84	123	3	60	127	139	24
ARHGAP33	20	50	62	20	39	53	77	44	34	125	91
ARHGAP35	88	88	50	136	45	96	60	146	101	97	5
ARHGAP36	89	90	49	39	118	97	61	150	138	96	35
ARHGAP39	92	91	47	136	119	97	60	146	140	86	37
ARHGAP4	59	99	121	27	23	137	126	35	32	126	92
ARHGAP40	81	104	48	32	12	100	95	46	47	42	72
ARHGAP42	76	52	41	59	41	77	103	114	98	103	84
ARHGAP44	82	38	81	27	6	74	92	45	95	113	76
ARHGAP45	21	17	128	127	86	58	146	13	66	18	91
ARHGAP5	91	21	42	100	57	16	17	54	123	101	28
ARHGAP6	57	27	55	124	137	113	74	65	112	134	113
ARHGAP8	37	31	85	93	33	50	90	52	58	132	14
ARHGAP9	54	27	61	26	35	117	125	147	43	130	85
ARHGDIA	90	91	47	136	118	97	60	96	140	95	35
ARHGDIB	96	83	38	106	56	16	4	56	123	88	19
ARHGDIG	78	33	38	136	53	87	11	56	124	100	6
ARHGEF1	68	44	51	19	11	94	79	144	95	115	76
ARHGEF10	96	68	44	101	57	16	12	72	123	101	21
ARHGEF10L	80	107	49	40	114	99	56	93	138	96	13
ARHGEF11	77	49	84	94	63	139	97	119	120	134	22
ARHGEF12	76	1	41	105	47	76	7	114	103	106	7
ARHGEF15	60	103	109	37	21	92	92	34	45	42	72
ARHGEF16	82	42	51	32	9	73	92	147	48	114	72
ARHGEF17	58	42	68	62	17	75	125	143	45	112	80
ARHGEF18	82	47	81	61	2	82	103	111	100	115	2
ARHGEF19	46	72	104	43	76	128	46	125	21	75	46
ARHGEF2	61	26	116	125	60	119	143	28	38	2	114
ARHGEF25	53	35	65	91	93	113	82	115	96	103	82
ARHGEF26	88	91	49	63	24	95	56	113	101	96	5
ARHGEF28	73	46	60	23	43	111	78	30	64	130	74
ARHGEF3	20	37	71	21	93	113	70	33	58	147	69
ARHGEF33	69	38	118	27	4	115	146	41	43	124	94
ARHGEF34P	78	44	117	18	6	142	77	39	55	129	85
ARHGEF35	69	40	60	29	1	112	79	41	49	121	70
ARHGEF37	57	35	126	127	51	136	123	12	44	118	100
ARHGEF38	70	99	71	116	5	100	126	12	46	105	84
ARHGEF39	112	97	109	34	17	92	57	142	35	44	133
ARHGEF4	82	40	70	26	9	94	126	147	53	41	79
ARHGEF40	64	30	82	67	47	76	11	55	119	135	22
ARHGEF5	20	17	128	21	35	61	73	31	70	20	103
ARHGEF6	33	12	88	92	83	70	88	123	113	137	10
ARHGEF7	110	8	87	92	83	50	90	121	129	137	8
ARHGEF9	21	24	128	125	61	117	144	17	29	3	92
ARID1A	40	59	92	75	70	44	43	132	16	66	41
ARID1B	40	59	92	75	70	45	43	132	16	66	41
ARID2	40	59	92	75	70	44	43	132	16	66	41
ARID3A	39	60	94	76	70	45	42	140	15	67	43
ARID3B	39	60	94	76	69	46	42	140	15	67	43
ARID3C	23	71	124	135	61	63	150	13	24	22	116
ARID4A	42	53	94	72	67	46	36	148	15	68	43
ARID4B	40	59	92	75	70	45	43	132	16	66	41
ARID5A	12	56	2	78	146	39	136	138	8	9	58
ARID5B	43	72	107	112	138	128	139	22	14	70	105
ARIH1	29	71	105	73	138	49	38	22	24	1	109
ARIH2	2	11	7	48	99	106	28	91	5	61	51
ARIH2OS	23	80	54	114	13	12	96	145	74	27	132
ARL1	88	89	50	67	46	96	6	113	100	109	6
ARL10	8	118	16	9	122	21	114	86	88	31	125
ARL11	34	50	64	56	63	135	83	65	118	144	99
ARL13A	79	89	50	36	24	82	128	38	98	119	5
ARL13B	6	111	8	11	147	22	109	134	74	27	126
ARL14	55	50	91	56	36	51	71	63	61	138	13
ARL14EP	53	37	89	60	93	55	82	44	65	122	69
ARL14EPL	79	38	59	28	7	57	122	33	64	125	42
ARL15	114	87	26	96	111	13	18	70	143	45	54
ARL16	52	37	89	84	27	50	99	119	58	138	16
ARL17A	100	79	21	133	111	2	52	107	145	45	54
ARL2	66	106	125	123	19	90	49	34	35	44	132
ARL2BP	77	51	80	84	27	116	7	118	119	148	11
ARL3	108	32	46	109	65	139	10	124	108	102	21
ARL4A	35	14	53	71	91	66	71	74	59	14	99
ARL4C	109	6	46	87	62	129	90	52	118	139	20
ARL4D	97	31	40	93	65	138	5	59	120	133	22
ARL5A	96	20	46	111	64	139	3	60	149	133	24
ARL5B	105	77	20	131	113	2	52	107	86	57	55
ARL6	79	52	64	59	48	77	8	53	100	107	7
ARL6IP1	10	126	15	13	130	20	105	81	78	36	120
ARL6IP4	46	63	102	41	76	128	44	131	21	75	46
ARL6IP5	6	109	8	12	148	25	110	137	73	28	127
ARL6IP6	104	77	20	2	110	1	115	100	87	40	62
ARL8A	101	83	27	96	101	8	24	69	134	48	29
ARL8B	8	121	17	10	124	26	111	88	83	31	125
ARL9	12	53	104	117	87	43	146	16	9	8	58
ARMC1	108	23	39	87	55	88	10	122	110	93	33
ARMC10	91	84	47	137	116	5	68	109	136	87	38
ARMC12	83	43	50	63	24	83	59	150	48	98	72
ARMC2	79	45	51	102	13	83	95	55	53	98	74
ARMC3	33	2	78	27	48	135	8	43	61	143	68
ARMC5	23	17	124	113	86	61	143	29	26	17	115
ARMC6	104	125	32	4	126	4	115	98	87	40	122
ARMC7	14	58	1	69	73	37	134	29	11	10	59
ARMC8	95	33	29	136	20	139	60	96	124	97	28
ARMC9	116	68	40	106	54	16	17	71	108	101	31
ARMCX1	31	25	100	115	61	53	146	15	30	3	116
ARMCX2	90	91	49	40	120	85	60	46	140	86	37
ARMCX3	98	80	32	54	125	6	66	84	85	79	36
ARMCX4	93	91	48	136	119	84	15	55	124	86	6
ARMCX5	63	52	77	87	41	112	89	122	97	148	14
ARMCX5-GPRASP2	68	41	109	118	19	101	34	35	54	42	79
ARMCX6	83	45	85	23	2	143	80	44	63	138	67
ARMH1	79	47	74	72	52	84	6	121	148	103	9
ARMH3	75	2	84	90	62	139	90	48	110	132	9
ARMH4	97	68	85	109	55	16	3	60	107	102	19
ARMS2	65	45	82	84	43	77	102	40	119	140	73
ARMT1	95	47	40	67	41	84	15	117	147	108	28
ARNT	29	73	106	113	138	49	140	97	27	71	113
ARNT2	14	58	1	69	145	37	135	2	11	10	59
ARNTL	24	71	56	73	72	62	138	37	22	22	109
ARNTL2	21	36	115	124	61	60	144	1	70	20	115
ARPC1A	88	104	51	110	52	101	7	55	102	104	5
ARPC1B	82	103	50	87	9	90	8	149	102	114	5
ARPC2	81	100	50	88	9	90	96	113	102	114	5
ARPC3	89	104	50	101	9	102	15	146	139	109	37
ARPC3P1	61	48		134	5		121	30	47	98	2
ARPC4	80	106	49	61	20	90	91	150	138	98	5
ARPC4-TTLL3	68	102	81	85	4	75	79	143	48	114	72
ARPC5	81	103	69	84	9	92	79	113	48	115	72
ARPC5L	81	100	50	87	9	102	96	149	102	112	5
ARPIN	83	46	80	82	2	116	95	119	100	103	75
ARPIN-AP3S2	52	45	70	19	1	79	80	39	43	131	70
ARPP19	57	40	127	66	6	116	73	3	43	118	85
ARPP21	59	96	114	117	22	73	145	19	116	149	75
ARR3	104	35	24	11	40	89	52	136	116	142	97
ARRB1	112	93	69	118	18	119	48	93	36	128	133
ARRB2	47	92	101	122	140	129	39	129	71	73	111
ARRDC1	51	5	53	89	89	52	132	5	57	142	97
ARRDC1-AS1	32	89	66	65	45	65	149	74	58	124	68
ARRDC2	70	46	62	82	39	115	70	51	34	119	88
ARRDC3	32	8	88	92	83	70	87	74	125	137	18
ARRDC4	78	52	82	20	40	139	74	51	97	138	66
ARRDC5	66	52	106	32	12	82	60	30	100	109	84
ARSA	119	124	20	10	113	36	111	87	80	55	108
ARSB	3	119	16	5	112	34	118	77	80	32	125
ARSD	119	122	8	106	117	19	106	58	74	86	57
ARSF	114	68	25	104	57	14	2	59	148	91	33
ARSG	107	123	37	33	111	31	53	102	89	57	55
ARSH	65	52	114	22	60	116	133	10	67	120	4
ARSI	53	38	119	18	1	116	101	39	56	121	88
ARSJ	26	17	56	65	86	64	132	3	113	11	101
ARSK	6	110	8	11	131	19	108	135	72	29	128
ARSL	107	123	17	133	110	31	111	67	83	47	54
ART1	96	33	38	67	53	89	9	43	108	111	23
ART3	105	79	21	131	108	2	51	67	130	45	55
ART4	116	84	38	103	58	8	14	72	122	94	29
ART5	3	110	9	11	129	19	107	134	76	34	118
ARTN	49	78		33	53	19	52	98	134	146	64
ARV1	7	109	11	6	131	23	106	79	77	30	117
ARVCF	115	66	26	100	104	13	24	71	144	92	29
ARX	62	51	65	85	30	113	93	43	97	118	67
AS3MT	62	31	87	93	49	125	5	53	144	138	22
ASAH1	120	68	25	33	58	14	55	103	128	89	30
ASAH2	51	4	117	30	21	59	99	39	125	124	103
ASAH2B	50	108	102	41	1	133	133	62	109	98	18
ASAP1	63	3	87	92	88	134	85	47	113	137	11
ASAP2	57	34	77	91	27	115	75	4	58	136	86
ASAP3	53	3	90	66	91	60	71	64	59	137	99
ASB1	81	105	49	35	20	98	56	142	138	42	72
ASB10	81	104	50	38	20	100	56	143	48	98	5
ASB11	88	88	52	63	24	95	59	113	101	100	6
ASB12	66	102	70	37	16	94	56	142	47	43	79
ASB13	51	17	66	58	35	54	79	45	67	122	98
ASB14	93	82	33	137	116	6	62	146	134	87	38
ASB15	23	26	121	25	61	63	126	34	29	20	90
ASB16	68	100	70	34	19	92	57	142	35	41	133
ASB16-AS1	72	33	74	27	10	79	97	119	63	111	12
ASB17	88	91	48	136	26	95	59	150	101	95	6
ASB18	66	106	125	123	115	90	49	34	35	44	132
ASB2	112	106	110	114	115	91	48	94	36	72	112
ASB3	29	73	123	112	135	120	32	22	28	70	113
ASB4	70	39	76	117	9	109	121	26	65	129	89
ASB5	88	91	50	63	118	97	59	149	140	97	5
ASB6	31	96	100	112	133	120	127	24	29	2	90
ASB7	51	36	66	126	35	60	97	32	33	20	86
ASB8	68	104	69	36	20	94	125	34	100	129	75
ASB9	81	105	50	35	20	98	56	150	102	98	5
ASCC1	61	92	110	37	115	122	56	150	39	46	130
ASCC2	50	92	101	45	140	133	39	130	71	73	112
ASCC3	47	64	102	45	143	42	39	129	17	76	47
ASCL1	35	4	53	111	38	70	62	69	60	14	17
ASCL2	31	96	122	113	138	121	140	15	38	4	114
ASCL3	24	17	55	69	82	64	131	12	24	19	102
ASCL4	26	5	55	71	92	52	133	1	57	15	101
ASCL5	60	106	109	118	17	133	129	21	32	6	131
ASF1A	40	59	92	75	70	44	43	132	16	66	41
ASF1B	45	63	102	43	76	41	39	131	20	58	44
ASGR1	9	121	16	7	121	21	106	79	82	38	119
ASGR2	7	117	11	13	149	21	107	80	72	30	117
ASH1L	30	95	112	123	133	128	48	94	40	71	130
ASH2L	40	59	92	75	70	44	43	132	16	66	41
ASIC1	9	117	14	13	129	21	116	81	75	35	117
ASIC2	101	83	27	97	102	9	17	70	143	93	39
ASIC3	108	20	46	104	84	124	5	116	129	132	33
ASIC4	6	110	8	11	148	23	108	134	72	29	128
ASIC5	97	21	38	105	54	17	10	115	128	90	27
ASIP	110	6	86	109	49	124	2	72	117	136	9
ASL	82	100	69	32	13	102	92	147	47	43	72
ASMT	84	4	66	19	41	42		117		105	68
ASMTL	34	1	91	86	65	134	89	122	110	145	11
ASMTL-AS1	83	24	20	58	86	90	123	74	90	96	99
ASNS	90	107	101	38	20	131	56	143	138	98	13
ASNSD1	61	28	122	115	22	119	142	31	37	46	131
ASPA	110	51	91	88	32	77	97	121	118	103	4
ASPDH	64	30	83	62	47	82	8	114	106	108	21
ASPG	16	15	54	92	88	72	86	47	113	13	100
ASPH	10	126	10	12	128	20	110	137	73	36	120
ASPHD1	79	44	65	63	13	138	7	46	122	109	7
ASPHD2	8	118	17	9	122	28	118	86	80	32	125
ASPM	20	36	126	83	51	63	101	111	26	15	91
ASPN	109	84	83	102	47	13	22	56	103	113	21
ASPRV1	110	33	41	67	46	15	6	54	120	134	9
ASPSCR1	32	50	89	84	30	59	98	56	97	145	10
ASRGL1	57	35	80	125	35	142	75	43	62	147	69
ASS1	85	115	29	54	139	130	66	84	137	78	36
ASTE1	72	42	75	29	2	73	79	44	53	126	75
ASTL	108	31	86	59	49	139	97	114	98	138	22
ASTN1	78	50	74	59	46	86	104	115	105	109	68
ASTN2	76	52	82	58	63	77	82	45	123	106	22
ASXL1	112	92	110	122	115	132	49	93	36	44	112
ASXL2	42	54	99	74	66	48	136	138	12	84	43
ASXL3	31	96	105	113	135	121	140	24	28	71	114
ASZ1	116	87	42	97	108	8	54	110	84	49	62
ATAD1	98	81	32	137	107	7	68	109	133	39	62
ATAD2	50	95	107	112	141	128	32	22	14	74	105
ATAD2B	74	93	111	119	21	93	145	18	34	4	130
ATAD3A	85	115	31	39	139	130	61	85	137	79	35
ATAD3B	85	115	30	39	139	130	61	146	137	78	35
ATAD3C	82	104	69	32	10	101	79	144	53	112	76
ATAD5	46	72	102	42	142	41	33	131	21	75	46
ATAT1	69	41	63	82	7	115	102	112	63	120	73
ATCAY	65	47	77	61	52	77	103	51	105	109	75
ATE1	115	74	27	107	103	125	25	67	149	52	30
ATF1	31	71	124	69	136	48	37	2	24	1	109
ATF2	89	43	52	63	24	92	67	96	101	97	5
ATF3	42	54	100	77	136	47	35	138	23	84	42
ATF4	26	70	54	70	81	47	136	11	11	25	95
ATF5	19	17	67	134	82	64	133	9	70	141	98
ATF6	9	119	16	7	122	28	111	88	79	33	118
ATF6B	106	122	18	8	123	26	53	86	83	31	125
ATF7	25	71	1	77	136	48	35	2	24	21	109
ATF7IP	42	54	98	72	67	49	38	141	12	85	43
ATF7IP2	56	37	117	30	35	57	70	44	65	147	97
ATG10	48	65	102	49	77	106	41	128	18	60	47
ATG101	84	43	52	62	24	101	95	113	101	98	5
ATG12	84	47	52	59	44	73	102	143	106	109	2
ATG13	4	11	7	53	99	106	27	92	5	61	51
ATG14	32	2	89	90	32	56	99	45	116	137	8
ATG16L1	2	65	97	49	78	108	41	128	18	60	51
ATG16L2	65	44	80	22	1	78	82	44	104	138	1
ATG2A	95	33	39	104	54	87	9	56	124	99	26
ATG2B	97	32	83	104	55	89	12	56	109	132	23
ATG3	47	64	102	49	77	42	41	128	18	60	47
ATG4A	63	30	85	21	48	116	10	59	56	143	9
ATG4B	111	65	7	48	96	133	41	95	18	77	47
ATG4C	34	52	86	59	65	86	88	121	128	103	8
ATG4D	64	45	78	21	41	78	88	119	97	135	66
ATG5	69	41	78	19	41	136	92	142	120	149	1
ATG7	89	105	49	38	20	92	49	93	48	114	72
ATG9A	3	124	13	5	122	36	117	88	76	33	123
ATG9B	33	6	89	110	32	129	10	118	117	132	66
ATIC	90	90	49	40	118	85	61	146	140	95	35
ATL1	102	125	18	8	126	29	113	103	85	37	122
ATL2	11	120	18	3	126	20	115	86	88	37	119
ATL3	10	126	12	7	128	20	112	82	81	36	120
ATM	70	37	62	71	85	137	133	14	26	17	99
ATMIN	61	24	121	124	60	57	145	13	25	5	90
ATN1	12	56	93	78	66	37	35	138	15	9	60
ATOH1	66	100	68	38	18	103	49	94	53	42	132
ATOH7	30	71	55	93	92	91	131	8	56	14	12
ATOH8	35	83	91	83	103	36	5	74	85	126	64
ATOX1	78	31	80	136	48	82	15	109	104	110	3
ATP10A	82	102	113	115	133	73	145	27	37	113	78
ATP10B	23	70	51	61	10	58	92	147	45	87	75
ATP10D	78	30	82	59	48	77	8	117	105	111	3
ATP11A	99	77	21	33	108	2	52	107	131	49	55
ATP11B	34	2	91	94	63	134	5	124	110	136	18
ATP11C	7	109	9	5	131	23	106	80	72	29	117
ATP12A	6	111	8	11	147	22	109	135	74	27	126
ATP13A1	6	111	8	11	147	22	109	136	74	27	126
ATP13A2	6	111	9	6	131	23	107	81	77	29	128
ATP13A3	6	111	8	11	147	22	109	136	74	27	126
ATP13A4	25	75	99	133	7	120	149	8	74	47
ATP1A1	98	127	32	13	125	32	112	82	85	39	121
ATP1A2	95	23	47	67	59	84	11	75	124	100	28
ATP1A3	6	111	8	11	147	22	109	135	74	27	126
ATP1A4	34	1	80	21	41	134	94	4	97	148	14
ATP1B1	98	127	32	13	125	4	112	82	85	39	121
ATP1B2	94	82	48	39	120	84	56	150	124	95	6
ATP1B3	10	126	12	13	128	20	106	81	81	36	120
ATP1B4	9	117	11	14	131	21	116	80	75	35	118
ATP23	16	13	54	80	83	72	85	47	113	11	63
ATP2A1	6	109	8	11	147	25	109	134	74	27	126
ATP2A2	98	80	32	4	125	126	112	84	85	79	121
ATP2A3	6	111	8	11	147	22	108	134	74	27	126
ATP2B1	10	109	10	13	149	25	106	81	73	36	129
ATP2B2	6	111	8	11	147	22	108	134	74	27	126
ATP2B3	9	117	12	8	130	21	115	90	82	33	125
ATP2B4	6	111	8	15	148	22	106	136	72	29	127
ATP2C1	10	117	12	5	127	24	105	81	78	36	117
ATP2C2	35	119	77	82	54	22	11	124	100	86	41
ATP4A	104	125	17	13	130	29	112	81	87	37	122
ATP4B	77	31	39	91	65	139	88	63	110	134	24
ATP5F1A	85	115	30	54	94	127	66	85	94	79	36
ATP5F1B	87	113	31	55	94	127	65	83	91	82	96
ATP5F1C	87	113	31	55	94	126	65	83	91	82	96
ATP5F1D	85	115	31	54	94	127	66	85	94	79	96
ATP5F1E	85	115	30	39	139	126	66	84	92	79	36
ATP5F1EP2	82	43	69	116	10	83	95	145	100	112	5
ATP5IF1	85	113	30	54	139	126	66	84	92	79	36
ATP5MC1	106	125	36	33	123	26	114	86	86	54	108
ATP5MC2	78	21	91	59	47	89	60	149	120	107	8
ATP5MC3	91	84	42	102	117	5	67	61	134	87	38
ATP5ME	85	80	29	39	139	6	66	84	92	78	36
ATP5MF	85	90	29	39	120	85	67	96	140	78	35
ATP5MF-PTCD1	87	114	28	55	94	127	64	85	94	83	96
ATP5MG	87	80	32	54	125	126	65	83	91	82	96
ATP5MGL	80	90	101	38	114	97	47	34	42	44	132
ATP5MJ	93	82	33	35	120	6	67	96	142	86	38
ATP5MK	85	80	29	39	139	85	67	96	142	86	36
ATP5PB	87	113	31	55	94	126	65	83	91	82	96
ATP5PD	87	113	31	55	94	126	65	83	94	82	96
ATP5PF	87	113	31	55	94	126	65	83	91	82	96
ATP5PO	87	115	31	55	94	127	65	83	94	82	96
ATP6	88	82	48	136	26	84	62	61	124	100	18
ATP6AP1	10	126	12	13	128	20	112	81	81	36	120
ATP6AP2	6	111	8	11	147	22	109	135	74	27	127
ATP6V0A1	10	120	12	13	130	20	106	137	81	36	120
ATP6V0A2	10	117	12	6	127	20	106	136	78	36	120
ATP6V0A4	93	84	23	99	117	5	69	98	134	87	39
ATP6V0B	102	125	19	2	110	27	115	87	87	40	62
ATP6V0C	7	109	10	15	149	25	109	136	72	28	127
ATP6V0D1	98	80	32	4	125	4	112	82	85	39	121
ATP6V0D2	115	74	21	133	102	13	54	108	131	51	30
ATP6V0E1	102	125	18	8	128	27	105	79	81	38	122
ATP6V0E2	64	82	107	21	79	5	87	138	57	55	38
ATP6V1A	87	80	32	54	125	126	65	83	91	82	96
ATP6V1B1	104	76	36	3	109	3	112	82	85	39	121
ATP6V1B2	98	80	32	4	125	6	66	84	85	79	121
ATP6V1C1	92	80	33	137	120	85	67	96	142	86	38
ATP6V1C2	108	33	39	103	44	139	23	76	122	99	7
ATP6V1D	93	82	23	137	116	84	67	104	133	87	37
ATP6V1E1	98	80	32	54	125	6	66	84	85	79	36
ATP6V1E2	96	33	39	103	45	88	62	109	122	99	7
ATP6V1F	98	127	32	4	126	4	113	82	85	39	121
ATP6V1G1	93	23	44	102	59	86	67	109	134	86	38
ATP6V1G2	93	82	42	101	119	5	68	104	133	86	18
ATP6V1G2-DDX39B	91	82	42	99	117	5	62	69	122	86	38
ATP6V1G3	55	29	117	16	7	119	73	3	65	123	25
ATP6V1H	98	127	32	4	125	4	115	89	85	40	122
ATP7A	11	118	14	10	129	21	111	90	82	33	125
ATP7B	106	122	19	33	112	26	114	100	88	31	62
ATP8	102	127	32	33	126	29	113	89	87	40	122
ATP8A1	101	79	22	96	102	2	22	71	135	46	53
ATP8A2	60	71	117	118	23	93	143	25	35	114	132
ATP8B1	97	32	41	109	63	17	90	60	129	90	19
ATP8B2	8	117	15	2	121	21	117	86	83	38	118
ATP8B3	71	40	88	57	34	73	149	62	102	5	94
ATP8B4	83	48	69	32	59	86	103	120	124	109	21
ATP9A	9	120	12	8	130	24	105	90	78	38	117
ATP9B	116	31	43	104	56	16	14	60	147	88	33
ATPAF1	87	114	28	55	94	18	64	85	94	83	96
ATPAF2	26	17	123	32	93	65	95	120	97	143	14
ATPSCKMT	33	2	91	84	41	129	94	53	117	135	11
ATR	95	68	39	92	58	80	85	50	120	132	20
ATRAID	115	6	25	98	54	5	115	69	121	99	29
ATRIP	34	6	46	83	65	142	98	119	118	144	10
ATRN	3	119	16	5	122	34	118	81	79	33	125
ATRNL1	113	84	38	101	57	9	14	54	123	116	7
ATRX	39	60	95	47	75	40	46	125	19	69	44
ATXN1	41	56	93	78	66	45	130	2	7	10	59
ATXN10	94	23	47	102	26	84	13	75	124	100	18
ATXN1L	41	59	94	77	69	45	35	148	15	67	42
ATXN2	45	62	96	47	68	43	31	125	19	59	52
ATXN2L	2	62	96	46	98	108	30	125	19	62	52
ATXN3	85	115	30	39	139	131	61	85	137	79	35
ATXN3L	54	27	127	127	85	117	146	19	34	18	91
ATXN7	17	71	99	71	136	47	134	33	23	21	110
ATXN7L1	24	71	100	73	136	62	137	29	69	21	115
ATXN7L2	42	54	99	72	137	46	36	141	12	84	43
ATXN7L3	42	54	98	72	137	49	36	140	12	85	43
ATXN7L3B	54	97	108	27	23	118	147	26	34	4	93
AUH	87	112	28	55	94	18	64	85	94	80	96
AUNIP	51	50	66	21	93	135	82	49	30	118	99
AUP1	6	109	8	11	148	25	110	137	73	28	127
AURKA	46	63	102	43	75	40	45	129	20	58	44
AURKAIP1	86	112	28	53	95	18	63	95	93	81	61
AURKB	2	65	7	48	77	106	28	95	18	61	51
AURKC	22	24	121	115	23	117	142	18	32	4	90
AUTS2	44	54	99	73	67	49	38	141	12	85	107
AVEN	66	106	109	123	19	92	48	94	36	44	133
AVIL	36	4	53	60	27	50	130	8	57	26	99
AVL9	76	49	79	85	30	140	93	49	97	136	11
AVP	117	67	46	101	58	125	2	57	149	90	34
AVPI1	18	16	58	71	80	67	132	8	57	16	95
AVPR1A	52	105	108	116	22	113	78	42	54	113	82
AVPR1B	120	74	25	95	105	33	20	58	149	52	54
AVPR2	9	120	14	9	131	28	118	99	79	33	118
AWAT2	79	51	77	19	41	143	99	46	110	135	7
AXDND1	76	88	81	67	52	101	102	111	100	107	1
AXIN1	17	57	1	69	72	47	138	15	23	21	110
AXIN2	17	57	1	74	72	68	137	29	7	21	42
AXL	105	79	34	33	108	2	18	61	131	49	53
AZGP1	49	66	27	137	59	35	113	89	129	139	34
AZI2	53	5	126	60	93	60	74	4	62	19	97
AZIN1	56	41	86	85	31	113	104	53	97	138	73
AZIN2	21	34	80	84	39	55	82	51	97	118	81
AZU1	109	6	46	109	62	124	10	118	118	132	9
B2M	99	76	35	1	109	11	51	98	131	51	55
B3GALNT1	49	66	43	99	58	125	54	108	148	52	34
B3GALNT2	120	85	45	97	57	12	22	70	145	92	34
B3GALT1	77	81	41	59	47	88	88	62	108	109	62
B3GALT2	116	67	26	101	57	9	21	73	148	90	31
B3GALT4	105	77	35	31	110	2	53	101	86	51	55
B3GALT5	106	125	37	31	110	31	53	101	86	32	55
B3GALT6	99	87	23	99	106	3	25	61	143	48	39
B3GAT1	7	109	9	11	148	24	108	80	72	28	127
B3GAT2	105	77	21	33	111	2	52	106	131	57	55
B3GAT3	7	109	8	14	149	23	107	80	77	30	118
B3GLCT	120	74	21	3	102	33	52	103	145	46	53
B3GNT2	9	118	16	6	121	28	116	81	79	33	125
B3GNT3	7	116	12	13	127	21	107	80	75	35	117
B3GNT4	108	83	41	104	53	9	10	145	147	92	54
B3GNT5	63	50	116	87	7	55	104	118	27	145	8
B3GNT7	103	125	34	33	110	3	54	108	84	49	62
B3GNT8	75	67	39	87	56	17	5	47	129	133	20
B3GNT9	35	99	122	19	40	137	99	50	10	145	13
B3GNTL1	65	105	48	137	1	112	15	61	49	106	70
B4GALNT1	3	118	16	6	113	34	118	77	80	33	123
B4GALNT2	97	20	45	104	53	89	14	60	147	94	25
B4GALNT3	105	86	37	33	111	2	18	61	130	51	54
B4GALNT4	105	78	34	33	56	33	22	108	144	88	34
B4GALT1	106	125	17	10	124	1	111	90	86	32	108
B4GALT1-AS1	91	113		29	7	135	81	4		115	72
B4GALT2	27	15	54	69	71	72	35	138	11	23	65
B4GALT3	7	117	11	13	130	21	107	137	75	35	117
B4GALT4	107	124	20	10	113	34	53	90	80	55	55
B4GALT5	3	118	16	14	128	19	116	136	79	33	123
B4GALT6	3	118	36	10	123	34	118	88	79	55	125
B4GALT7	3	116	14	6	129	21	111	79	75	33	118
B4GAT1	7	117	12	13	149	21	107	80	77	30	117
B9D1	77	88	38	17	52	89	98	55	106	102	21
B9D2	29	73	105	73	137	121	38	22	14	2	105
BAALC	53	37	71	22	37	113	76	63	43	120	69
BAALC-AS2	46	80	114	124	2	44	98	62	107	120	81
BAAT	51	5	67	21	92	51	86	48	67	17	102
BABAM1	82	43	69	36	13	103	92	144	48	114	2
BABAM2	73	46	63	56	1	93	74	44	63	117	74
BABAM2-AS1	73	101	61	22	2	81	71	62	45	113	13
BACE1	103	86	35	31	111	12	22	101	131	51	30
BACE2	107	124	19	1	113	31	51	106	89	55	108
BACH1	25	71	56	74	136	48	137	1	24	22	109
BACH2	17	57	1	77	136	47	35	138	7	10	60
BAD	79	45	52	32	46	81	6	113	105	105	76
BAG1	85	11	31	53	96	130	63	95	93	83	61
BAG2	44	54	99	77	66	49	42	140	12	84	43
BAG3	33	2	80	67	65	117	15	96	145	133	31
BAG4	25	57	99	77	136	47	37	37	23	21	42
BAG5	66	105	49	38	20	90	49	93	47	98	132
BAG6	115	23	44	132	117	89	52	109	134	93	39
BAGE	89	41	77	27	89	78	124	12	43	118
BAGE2	3	124	19	9	124	34	117	101	90	32	108
BAHCC1	29	73	105	113	134	121	145	17	24	2	113
BAHD1	13	57	1	74	72	37	138	138	23	21	60
BAIAP2	120	75	21	95	104	125	22	68	145	52	29
BAIAP2L1	100	86	21	131	105	9	25	67	135	48	39
BAIAP2L2	26	19	89	65	30	66	73	6	59	15	109
BAIAP3	52	47	63	30	29	140	77	38	119	140	89
BAK1	94	88	41	64	45	86	15	76	106	100	6
BAMBI	109	66	46	81	54	125	58	60	127	88	54
BANF1	46	64	102	120	76	129	48	131	21	75	46
BANF2	28	16	55	68	90	65	131	12	70	16	101
BANK1	79	49	86	88	40	77	98	121	104	108	4
BANP	12	56	2	77	66	37	136	11	8	9	58
BAP1	43	63	98	41	75	40	34	131	20	75	46
BARD1	45	60	95	47	74	40	46	125	19	59	44
BARHL1	25	71	99	113	134	120	144	1	25	22	116
BARHL2	51	71	55	57	31	55	123	12	62	2	103
BARX1	61	99	108	115	23	119	145	27	32	116	92
BARX2	26	17	119	124	60	53	150	13	61	3	92
BASP1	98	81	32	4	109	7	113	84	85	39	121
BASP1-AS1	74	100	77	119	16	73	132	13	32	128	82
BATF	25	71	55	77	60	47	35	138	69	1	109
BATF2	17	70	58	78	81	47	136	138	11	21	60
BATF3	25	71	56	77	136	47	35	138	23	21	42
BAX	94	89	48	136	26	95	15	46	106	100	6
BAZ1A	50	95	106	112	141	128	140	22	40	70	105
BAZ1B	45	61	97	46	98	43	45	125	19	59	52
BAZ2A	46	63	102	42	76	41	39	131	21	75	46
BAZ2B	25	71	100	124	61	120	145	25	30	20	116
BBC3	52	34	64	19	39	113	99	119	61	148	14
BBIP1	37	24	80	119	3	114	147	25	90	12	72
BBLN	37	3	88	93	88	70	9	60	118	137	12
BBOF1	84	43	75	32	10	96	128	111	48	108	72
BBOX1	33	51	80	89	52	134	8	122	64	106	4
BBS1	62	29	121	117	34	118	127	26	119	149	74
BBS10	52	51	63	20	36	56	76	51	64	146	15
BBS12	52	41	127	16	31	116	149	3	110	142	70
BBS2	35	14	53	66	89	66	83	8	126	11	100
BBS4	35	19	67	127	86	52	124	13	115	11	100
BBS5	37	19	90	124	90	50	131	11	90	8	14
BBS7	35	19	53	68	89	66	135	1	115	11	101
BBS9	35	36	66	58	35	50	75	10	126	12	10
BBX	45	61	97	46	78	43	30	128	19	59	45
BCAM	120	75	21	131	105	33	52	107	145	52	56
BCAN	49	75	25	95	105	36	51	106	141	53	56
BCAP29	101	81	33	137	116	7	68	109	133	39	40
BCAP31	6	111	8	11	147	25	109	135	74	27	126
BCAR1	79	18	46	101	65	57	23	54	127	90	27
BCAR3	35	12	53	68	91	51	87	6	114	144	13
BCAS1	51	29	61	18	34	56	79	40	42	115	70
BCAS2	39	60	95	47	68	44	31	132	19	69	44
BCAS3	51	34	72	85	35	57	93	45	65	122	89
BCAS4	37	8	24	93	83	70	10	116	69	13	19
BCAT1	53	37	62	67	43	115	93	119	62	146	14
BCAT2	94	23	48	102	120	84	15	61	122	87	26
BCCIP	111	106	125	122	114	132	49	93	71	44	111
BCDIN3D	62	45	62	130	33	110	71	62	65	126	88
BCHE	3	124	20	7	113	34	114	88	89	32	108
BCKDHA	87	113	31	55	94	126	65	83	91	82	96
BCKDHB	93	80	29	35	120	85	67	96	142	86	38
BCKDK	90	91	30	40	118	85	59	149	140	96	5
BCL10	52	5	90	91	88	50	133	5	111	13	98
BCL11A	41	59	92	76	69	45	43	132	16	67	41
BCL11B	39	53	94	76	67	46	42	132	15	67	43
BCL2	97	83	45	106	117	88	24	68	148	88	31
BCL2A1	64	45	84	82	41	141	10	60	108	110	8
BCL2L1	91	23	42	98	119	87	62	146	123	93	26
BCL2L10	110	31	46	83	65	15	5	123	118	133	8
BCL2L11	108	20	46	109	55	139	2	54	129	133	20
BCL2L12	89	91	49	63	24	96	59	113	140	97	5
BCL2L13	11	126	12	13	127	20	110	81	73	36	120
BCL2L14	92	91	48	40	120	97	59	150	142	86	37
BCL2L15	21	25	124	127	86	53	101	63	66	119	99
BCL2L2	106	77	36	3	110	1	112	88	88	31	122
BCL2L2-PABPN1	61	94	116	119	17	136	129	26	67	128	86
BCL3	29	73	123	135	136	121	138	24	27	2	114
BCL6	42	53	1	74	137	47	138	22	22	84	109
BCL6B	18	58	58	71	71	67	83	8	10	24	65
BCL7A	41	59	94	76	70	45	42	148	15	67	41
BCL7B	42	54	99	73	67	49	38	141	12	84	43
BCL7C	39	59	94	76	70	45	42	148	15	67	43
BCL9	41	59	94	76	70	45	42	138	15	67	41
BCL9L	42	54	99	73	66	48	138	36	12	84	43
BCLAF1	2	62	97	46	98	108	30	125	4	62	52
BCLAF3	112	106	110	120	18	92	48	17	39	44	112
BCO1	36	35	63	23	80	73	77	44	96	116	67
BCOR	40	59	92	75	70	44	43	132	16	66	41
BCORL1	42	60	98	72	67	49	44	140	12	68	43
BCR	62	5	91	81	79	55	133	49	59	144	16
BCS1L	87	114	28	55	94	127	64	85	94	83	96
BDH1	104	125	36	33	107	4	52	103	131	49	62
BDH2	54	97	115	135	5	137	150	16	43	125	15
BDKRB1	116	76	23	132	106	8	54	72	133	47	62
BDKRB2	116	84	44	99	117	8	62	61	146	93	31
BDNF	119	74	20	9	102	31	53	98	90	57	56
BDNF-AS	91	29	2	114	139	132	131	29	54	27	84
BDP1	46	72	104	45	140	128	39	131	17	76	46
BEAN1	61	93	108	23	2	94	82	45	26	127	75
BECN1	56	5	67	68	93	53	149	32	57	15	99
BECN2	72	23	81	91	42	141	78	50	38	133	4
BEGAIN	18	58	1	70	145	67	130	11	11	24	59
BEND2	24	71	100	135	136	61	145	29	24	22	115
BEND3	42	54	98	72	67	40	44	127	12	85	43
BEND3P3	112	35	70		27	110	74		34	123	84
BEND4	23	105	54	75	134	135	35	138	113	22	56
BEND5	28	70	56	69	71	65	149	12	68	26	95
BEND6	58	96	114	117	85	136	131	15	48	148	4
BEND7	42	54	98	43	137	49	46	126	14	85	106
BEST1	95	52	41	67	53	87	6	114	123	100	21
BEST2	103	125	34	132	110	3	112	102	87	40	122
BEST3	16	55	127	16	37	131	80	46	120	119	96
BET1	10	109	10	12	149	20	110	81	73	28	120
BET1L	104	125	19	3	121	27	115	100	81	37	122
BEX1	24	25	123	135	60	61	146	16	25	17	116
BEX2	12	56	2	78	145	39	130	11	9	9	58
BEX3	17	70	56	74	82	69	73	9	69	26	95
BEX4	82	44	68	61	46	79	78	115	45	113	69
BEX5	35	5	67	60	40	51	11	124	58	143	13
BFAR	75	32	46	110	56	89	12	118	123	94	21
BFSP1	28	16	57	68	71	69	131	9	69	23	95
BFSP2	14	58	2	69	73	37	130	2	7	10	59
BGLAP	57	35	77	125	51	56	9	117	42	125	69
BGLT3	111	107	101	38	114	131	49	93	42	77	111
BGN	49	75	87	96	58	36	50	69	131	133	64
BHLHA15	47	64	101	49	78	133	41	128	18	77	47
BHLHA9	26	19	53	93	29	66	94	123	57	14	102
BHLHB9	13	57	1	74	72	47	138	138	7	10	60
BHLHE23	33	1	64	59	52	139	98	117	64	134	24
BHLHE40	13	57	1	70	143	47	134	2	7	10	60
BHLHE41	29	73	105	73	138	120	138	37	24	1	107
BHMT	75	1	79	84	49	87	6	121	110	105	20
BHMT2	65	1	77	30	36	86	102	46	120	113	9
BICC1	30	95	103	113	142	122	139	24	41	71	112
BICD1	18	58	57	70	146	69	134	1	11	10	110
BICD2	28	57	58	69	145	47	37	37	11	21	115
BICDL1	84	45	59	19	118	78	15	145	48	98	7
BICDL2	54	24	126	118	3	58	129	28	34	19	90
BICRA	39	60	94	76	69	46	42	148	15	67	43
BICRAL	17	57	1	69	136	47	135	2	23	21	110
BID	88	45	41	67	45	100	15	55	105	111	3
BIK	7	117	11	14	148	21	109	80	72	27	127
BIN1	64	51	85	111	30	110	88	119	120	119	4
BIN2	52	34	78	83	29	110	84	74	58	136	66
BIN3	57	37	89	22	30	59	77	4	64	118	14
BIN3-IT1	46	45	63	18	42		70	43		129	3
BIRC2	109	7	88	80	65	70	3	116	126	89	17
BIRC3	86	112	28	53	95	18	63	95	93	81	61
BIRC5	30	96	105	124	134	121	142	26	41	71	114
BIRC6	114	18	46	95	64	124	19	67	126	89	19
BIRC7	23	17	126	134	61	63	123	14	56	141	98
BIRC8	72	37	62	129	35	136	122	32	44	138	70
BIVM	26	69	56	113	82	63	144	16	70	22	110
BLCAP	116	86	43	96	111	9	54	68	131	57	40
BLID	57	35	77	16	11	116	82	42	50	117	71
BLK	109	20	46	86	56	15	11	55	149	102	33
BLM	45	61	95	46	74	43	31	125	19	69	44
BLMH	70	104	69	63	13	73	59	146	100	105	76
BLNK	76	2	87	92	83	140	85	122	117	103	24
BLOC1S1	37	12	24	111	83	51	17	54	57	137	17
BLOC1S2	16	13	24	108	84	71	14	58	113	12	32
BLOC1S3	33	2	88	93	88	70	5	116	56	145	19
BLOC1S4	33	3	88	90	88	135	90	48	59	136	9
BLOC1S5	27	15	54	92	79	66	5	52	10	13	17
BLOC1S5-TXNDC5	32	18	128	29	43	77	82	45	62	118	9
BLOC1S6	16	12	24	80	84	72	3	48	115	11	17
BLVRA	94	82	48	67	59	95	11	56	124	100	7
BLVRB	88	91	49	39	118	97	67	96	140	95	35
BLZF1	15	55	3	79	145	38	87	7	9	7	59
BMERB1	51	37	66	65	82	52	122	5	67	20	16
BMF	35	14	54	91	91	51	10	116	113	12	63
BMI1	2	62	96	50	68	107	31	133	3	62	50
BMP1	3	119	16	14	112	34	116	79	80	32	123
BMP10	7	109	10	13	149	25	110	80	72	28	129
BMP15	57	41	115	127	34	116	77	13	43	126	71
BMP2	38	86	46	80	47	35	50	68	123	57	123
BMP2K	79	51	79	111	27	110	88	56	120	138	1
BMP3	55	51	128	130	51	70	82	43	66	149	88
BMP4	89	90	30	39	139	97	61	85	138	95	13
BMP5	110	30	52	113	52	91	6	48	123	135	22
BMP6	109	66	46	111	56	14	58	60	127	89	34
BMP7	49	75	24	131	105	36	51	67	90	56	57
BMP8A	119	124	20	7	113	31	53	100	89	57	55
BMP8B	119	78	21	33	101	33	52	110	145	45	56
BMPER	15	59	71	93	75	52	89	49	112	103	120
BMPR1A	9	116	13	10	129	19	118	88	75	35	118
BMPR1B	117	74	88	80	53	35	58	124	149	89	57
BMPR2	107	124	19	1	112	34	51	101	80	32	123
BMS1	5	9	4	52	100	104	27	92	2	64	48
BMS1P1	20	17	124	127	28	54	123	12	67	141	103
BMT2	32	37	88	92	91	51	87	48	113	13	63
BMX	74	99	60	126	4	109	142	25	51	128	77
BNC1	52	41	65	112	8	110	79	38	96	129	85
BNC2	74	24	118	38	3	94	125	147	29	5	85
BNIP1	9	117	14	6	131	24	105	77	72	36	120
BNIP2	104	125	36	3	123	1	112	86	87	31	122
BNIP3	7	117	12	6	127	23	110	137	77	30	129
BNIP3L	99	76	34	33	108	11	54	98	131	50	62
BNIP3P6	57	5	55	66	35	56	133	12		144	115
BNIP5	69	38	62	23	35	113	73	40	42	124	82
BNIPL	78	33	82	67	45	89	15	114	106	111	6
BOC	117	8	87	101	64	124	2	60	127	53	30
BOD1	54	36	123	68	35	58	74	74	26	17	98
BOD1L1	43	72	98	41	142	41	32	141	14	85	104
BOD1L2	19	17	123	134	86	54	131	12	68	22	95
BOK	65	44	51	82	39	89	93	122	96	109	75
BOLA1	84	89	49	35	24	97	59	112	140	97	7
BOLA2	30	96	112	114	25	121	50	21	41	3	92
BOLA2-SMG1P6	35	69	53	26	30	72	73	10	113	138	102
BOLA2B	26	69	124	56	93	65	74	44	67	14	101
BOLA3	92	80	49	39	118	85	61	146	142	86	6
BOLL	17	71	99	135	136	68	148	29	23	25	95
BOP1	2	11	6	48	99	105	28	91	6	61	52
BORA	38	8	90	94	91	70	85	63	112	16	98
BORCS5	109	6	24	100	64	123	23	70	112	101	33
BORCS6	15	13	24	80	145	72	4	58	115	24	65
BORCS7	108	18	24	106	64	129	23	76	116	110	19
BORCS8	37	12	54	92	79	70	90	47	114	144	18
BORCS8-MEF2B	28	69	56	69	72	62	131	12	23	26	95
BPGM	64	41	82	94	47	139	88	124	118	122	9
BPHL	109	21	41	137	26	124	113	104	106	111	21
BPI	109	18	84	103	46	15	14	76	103	91	21
BPIFA1	15	13	54	94	71	72	20	71	115	11	63
BPIFA2	118	23	47	62	47	14	6	75	106	107	26
BPIFA3	82	42	69	37	7	80	92	147	52	115	84
BPIFB1	49	66	27	103	65	35	52	108	127	139	30
BPIFB2	38	18	83	64	8	125	17	61	120	136	20
BPIFB3	36	5	89	20	42	56	8	122	59	145	15
BPIFB4	33	71	117	130	39	58	148	13	56	22	114
BPIFB6	75	88	77	67	52	16	23		124	109	3
BPIFC	21	30	63	126	2	116	74	33	43	138	85
BPNT1	92	80	29	39	118	85	59	149	140	96	35
BPNT2	9	121	14	6	121	21	111	81	83	33	125
BPTF	40	59	92	75	70	44	46	132	16	66	41
BPY2	82	42	70	62	13	81	56	145	43	121	76
BRAF	88	48	52	136	24	82	15	146	106	109	7
BRAP	24	69	57	134	81	65	131	3	11	23	42
BRAT1	105	76	34	131	106	3	52	69	143	51	55
BRCA1	40	60	96	50	68	107	29	92	16	62	50
BRCA2	17	57	1	74	72	47	138	141	7	9	60
BRCA3	22	34	122	126	4	117	146	19	111	125	94
BRCC3	30	96	122	112	135	121	139	22	38	70	114
BRD1	31	96	122	121	138	49	34	139	14	85	105
BRD2	40	59	92	50	68	44	43	132	16	66	50
BRD3	40	59	92	50	68	44	29	133	16	66	50
BRD3OS	70	45	63	17	2	78	75	52	52	6	85
BRD4	1	10	5	50	97	107	26	105	1	65	48
BRD7	1	10	5	52	97	107	27	92	2	64	48
BRD8	42	54	107	72	142	49	139	141	12	85	107
BRD9	43	60	98	72	75	40	44	127	20	58	44
BRDT	43	63	98	43	75	40	46	127	20	58	45
BRF1	61	94	121	119	25	121	141	97	39	45	130
BRF2	84	47	81	29	24	100	102	147	100	112	76
BRI3	98	23	37	132	54	16	17	67	121	93	25
BRI3BP	7	109	8	13	149	25	110	137	73	28	129
BRICD5	6	111	8	11	147	22	109	135	74	27	126
BRINP1	57	35	63	22	3	136	133	46	65	5	91
BRINP2	105	79	35	33	110	2	52	107	145	57	53
BRINP3	119	78	21	131	111	33	19	67	141	56	56
BRIP1	24	25	100	135	86	61	135	33	22	21	115
BRIX1	5	9	4	52	100	104	27	105	2	65	48
BRK1	16	13	24	79	84	71	58	47	115	11	17
BRME1	27	16	57	68	80	69	133	65	57	11	101
BRMS1	42	54	99	72	66	46	37	141	12	84	43
BRMS1L	40	59	92	75	70	45	43	132	16	66	41
BROX	88	88	51	63	24	96	6	114	100	114	7
BRPF1	42	54	98	72	142	49	38	141	12	68	107
BRPF3	42	53	99	72	67	46	44	125	15	67	43
BRSK1	69	41	65	29	1	112	99	45	31	146	71
BRSK2	64	52	79	85	38	141	81	51	64	149	68
BRWD1	54	24	119	127	86	137	124	41	31	124	94
BRWD3	22	25	67	66	22	137	150	39	29	126	114
BSCL2	6	111	8	11	147	22	109	134	74	27	126
BSDC1	113	67	46	106	103	14	22	57	147	92	31
BSG	10	126	10	13	128	20	106	81	73	36	120
BSN	52	93	118	130	29	56	122	13	65	147	18
BSND	105	79	27	31	113	2	53	106	86	57	55
BSPRY	36	3	91	90	89	51	94	52	59	15	16
BST1	106	74	37	133	117	31	52	67	145	52	56
BST2	94	88	47	136	26	95	15	46	101	109	6
BSX	70	106		122	19	74	48	94	45	43
BTAF1	104	125	36	131	110	4	51	108	86	51	108
BTBD1	37	2	88	85	33	51	5	118	112	137	9
BTBD10	59	98	116	115	61	137	145	18	32	6	78
BTBD11	19	17	59	16	93	65	124	3	59	20	97
BTBD16	28	29	124	58	85	69	147	64	123	76	98
BTBD17	61	71	108		22	118	121	30	32	116	77
BTBD18	58	41	118	27	7	58	122	33	65	117	86
BTBD2	59	28	121	115	22	117	142	27	52	127	85
BTBD3	57	38	115	58	93	113	74	4	50	122	71
BTBD6	59	93	108	126	23	137	120	18	34	5	93
BTBD7	73	101	113	119	16	111	128	26	52	127	78
BTBD8	83	40	73	116	36	76	70	44	96	106	81
BTBD9	69	46	60	85	51	136	79	45	99	149	4
BTC	117	66	25	107	57	125	22	72	149	89	33
BTD	120	74	26	133	103	12	52	110	145	45	34
BTF3	2	11	7	48	99	108	28	95	5	61	51
BTF3L4	68	97	108	36	22	122	126	34	36	45	77
BTG1	31	29	123	73	22	117	138	141	26	17	90
BTG2	31	25	123	74	134	120	138	138	26	22	116
BTG3	29	71	105	69	137	120	138	36	24	1	105
BTG4	97	77	39	82	63	88	94	49	127	102	10
BTK	78	49	41	83	63	140	74	120	119	108	22
BTLA	120	74	21	131	102	35	51	68	141	52	54
BTN1A1	52	41	60	16	51	115	72	40	63	120	89
BTN2A1	107	121	17	10	121	31	118	87	80	33	125
BTN2A2	6	111	8	11	147	22	109	134	74	27	126
BTN2A3P	91	22	38	102	58	5	23	59	134	87	26
BTN3A1	34	20	87	93	55	135	16	47	108	134	18
BTN3A2	116	87	23	95	108	11	24	68	131	51	40
BTN3A3	99	76	34	33	109	3	69	108	132	49	40
BTNL2	6	111	8	11	148	19	108	135	72	29	128
BTNL3	105	77	36	3	110	1	53	101	131	49	55
BTNL8	9	118	16	6	121	21	116	78	79	33	123
BTNL9	106	124	19	131	112	31	51	106	89	55	108
BTRC	29	57	123	72	136	48	38	140	24	21	107
BUB1	20	69	124	66	81	61	131	62	22	21	109
BUB1B	44	73	122	112	134	121	32	141	14	85	105
BUB3	48	63	102	43	75	42	45	127	20	58	45
BUD13	2	11	6	48	99	108	27	92	3	63	49
BUD23	112	92	112	120	25	122	48	139	71	72	112
BUD31	46	61	102	43	76	41	44	127	17	76	47
BVES	108	32	84	86	47	138	89	120	109	133	22
BYSL	39	60	95	46	74	44	30	91	19	69	44
BZW1	93	82	47	98	119	84	62	146	134	86	38
BZW2	93	82	32	137	116	6	62	96	134	87	38
C10orf120	60	39	109	38	15	73	57	34	36	44	131
C10orf53	36	49	85	82	41	129	9	54	64	135	11
C10orf55	14	56	1	70	143	37	134	36	7	10	60
C10orf62	26	14	67	91	91	72	93	43	58	13	100
C10orf67	101	85	44	99	117	9	69	108	136	48	39
C10orf71	54	27	127	128	61	57	121	14	58	4	91
C10orf82	26	14	126	66	82	52	132	8	114	143	101
C10orf88	33	15	88	80	80	51	85	60	113	12	16
C10orf90	65	38	81	23	43	143	82	44	104	121	24
C10orf95	12	111	26	114	8	133	144	10	71	39	39
C11orf1	18	58	58	81	73	67	85	64	10	24	65
C11orf16	18	16	56	68	89	69	75	12	57	15	95
C11orf24	114	87	27	96	108	3	62	110	131	50	55
C11orf42	95	32	87	110	50	86	94	123	105	99	2
C11orf45	26	19	55	65	35	64	131	12	60	14	101
C11orf49	56	37	66	27	29	55	79	40	58	14	15
C11orf52	120	75	35	1	144	35	51	67	90	56	56
C11orf53	19	39	119	127	93	60	74	3	65	146	71
C11orf54	92	91	48	39	120	97	66	84	142	86	37
C11orf58	80	106	125	38	114	90	57	34	45	42	132
C11orf65	52	52	79	82	40	114	103	115	96	117	81
C11orf68	55	27	119	57	35	137	73	31	65	126	94
C11orf71	97	6	84	21	38	125	94	49	58	137	19
C11orf80	37	70	3	129	81	136	133	141	11	55	32
C11orf87	49	66	24	106	104	125	22	68	141	53	32
C11orf91	5	41	113	27	43	86	75	38	68	25	101
C11orf96	42	39	61	74	115	109	135	16	16	97	32
C11orf98	111	108	101	45	143	133	39	130	71	77	111
C12orf29	74	100	108	25	14	75	126	24	120	41	84
C12orf4	32	5	53	60	32	50	131	9	114	145	100
C12orf40	53	37	89	58	31	59	99	74	67	141	69
C12orf43	50	92	103	122	140	129	48	130	13	72	112
C12orf50	53	5	72	28	31	56	74	6	96	53	73
C12orf56	18	124	115	29	47	36	95	39	98	114	4
C12orf57	65	45	77	82	43	79	100	42	98	111	2
C12orf60	33	71	101	29	11	141	95	55	89	128	92
C12orf73	92	80	29	39	139	85	60	146	140	78	37
C12orf75	109	66	46	107	53	14	10	73	110	88	18
C12orf76	42	73	95	37	84	122	37	2	16	135	34
C14orf119	28	70	58	71	72	68	135	10	69	26	95
C14orf178	50	92	112	122	140	122	39	94	71	73	112
C14orf180	7	117	12	13	127	23	110	137	78	36	129
C14orf39	51	19	108	42	39	58	131	5	117	142	31
C14orf93	70	39	61	18	5	109	73	23	52	129	84
C15orf32	106	77	35	133	110	2	52	67	84	46	53
C15orf39	24	69	128	89	136	61	133	9	68	26	103
C15orf40	74	99	122	16	4	109	127	44	52	116	76
C15orf48	87	113	31	55	94	126	65	83	91	82	96
C15orf61	64	23	38	88	47	16	88	43	96	52	22
C15orf65	15	3	105	130	86	67	75	12	90	56	64
C16orf46	27	33	87	112	23	135	143	37	48	117	50
C16orf54	115	74	43	106	113	9	19	67	131	57	54
C16orf72	73	40	60	30	6	110	78	66	44	121	81
C16orf74	51	4	53	83	38	60	94	74	59	4	98
C16orf78	112	94	112	119	134	92	48	139	35	41	133
C16orf87	43	72	98	41	138	41	44	127	14	85	106
C16orf89	48	111	111	119	21	119	123	146	73	46
C16orf90	55	99	64	30	1	109	122	33	43	122	69
C16orf91	94	82	52	136	59	89	15	114	134	111	18
C16orf92	105	76	21	133	109	2	114	100	86	49	53
C16orf96	74	98	114	128	23	109	147	18	32	126	77
C17orf49	39	60	94	76	69	44	42	148	16	67	41
C17orf50	16	13	57	91	84	72	84	74	57	11	101
C17orf64	98	91	112	36	46	6	73	31	59	53	6
C17orf67	35	12	123	60	83	72	132	8	110	88	97
C17orf75	93	81	33	137	116	8	69	104	136	87	29
C17orf78	114	67	45	107	56	13	3	60	149	88	33
C17orf80	87	112	28	55	94	18	64	85	94	80	96
C17orf97	13	64	95	114	18	120	82	37	87	66	106
C17orf98	65	29	112	23	61	132	145	31	97	45	84
C17orf99	84	97		76	2	129	132	66	103	121	54
C18orf21	49	66	27	4	116	123	110	137	148	88	34
C18orf25	44	73	107	72	138	41	34	140	14	70	107
C18orf32	116	85	45	137	104	8	69	61	134	93	62
C18orf54	19	17	55	134	82	64	123	33	69	17	116
C18orf63	112	104	109	116	19	103	50	24	54	41	131
C19orf12	60	44	122	58	52	111	131	3	22	116	10
C19orf18	116	86	43	96	111	11	25	68	143	47	54
C19orf25	105	123	35	31	112	33	55	106	86	57	55
C19orf33	54	38	126	16	9	116	59	42	49	122	70
C19orf38	105	78	37	106	111	33	20	73	141	53	32
C19orf44	35	5	53	91	91	51	76	64	114	14	98
C19orf47	112	94	110	114	115	93	141	21	54	46	131
C19orf48	58	27	116	28	3	111	77	4	32	116	92
C19orf53	111	106	101	122	115	90	49	94	71	77	112
C19orf54	14	56	3	70	145	37	130	11	11	9	59
C19orf71	80	59	120	115	14		124	13	34	44	16
C19orf73	56	29	115	26	34	113	78	38	70	149	12
C1D	30	95	106	121	141	121	34	139	40	71	112
C1GALT1	7	109	11	14	130	23	110	81	77	30	120
C1GALT1C1	9	116	17	10	121	21	111	77	79	33	123
C1GALT1C1L	28	84	59	18	60	47	122	14	51	126	88
C1QA	119	78	37	5	110	33	117	87	90	57	57
C1QB	3	119	16	14	122	19	116	78	80	32	123
C1QBP	86	112	28	53	95	18	64	95	93	81	61
C1QC	119	79	21	6	58	33	53	90	144	101	56
C1QL1	3	116	13	14	121	19	116	77	79	33	123
C1QL2	15	91	79	124	70	58	15	3	143	132	66
C1QL3	36	52	78	77	86	135	86	36	149	145	98
C1QL4	3	116	13	14	132	19	107	81	76	35	118
C1QTNF1	49	66	46	131	58	36	58	67	141	90	32
C1QTNF2	49	7	88	108	64	125	58	58	126	12	32
C1QTNF3	109	20	86	101	65	125	1	60	125	137	18
C1QTNF4	36	52	91	82	43	135	8	49	120	136	11
C1QTNF5	77	33	83	67	49	123	67	115	107	53	27
C1QTNF6	33	31	86	109	48	140	5	124	109	135	8
C1QTNF7	3	119	19	5	122	34	117	88	80	32	123
C1QTNF8	108	33	38	101	54	15	3	71	148	110	23
C1QTNF9	49	67	39	97	65	125	1	71	148	110	34
C1QTNF9B	3	124	20	9	113	31	117	99	89	57	57
C1R	117	21	46	1	58	16	51	69	148	52	56
C1RL	113	33	40	131	45	5	53	54	147	93	30
C1RL-AS1	39	106	57	128	31	85	132	10	125	89	126
C1S	114	68	43	9	58	9	51	90	147	45	54
C1orf105	21	36	126	127	86	57	148	3	65	124	91
C1orf109	12	56	2	78	146	39	136	138	8	9	58
C1orf112	8	121	14	1	121	30	53	100	88	31	108
C1orf115	74	40	70	117	21	115	142	25	31	129	85
C1orf116	52	51	77	18	37	114	102	144	99	117	87
C1orf122	51	17	126	66	92	60	70	66	70	122	91
C1orf127	57	45	61	127	1	77	122	63	106	121	22
C1orf131	47	92	102	45	143	133	39	131	17	76	47
C1orf146	37	1	91	88	49	124	16	56	129	145	10
C1orf159	96	84	42	98	117	8	23	61	135	93	20
C1orf162	65	45	47	106	46	82	9	61	45	119	7
C1orf167	67	100	109	118	16	139	147	31	52	131	69
C1orf174	31	93	120	114	23	118	141	25	38	4	114
C1orf185	52	65	77	128	93		93	74	62	120	12
C1orf198	93	82	33	137	117	6	67	104	134	87	38
C1orf21	97	21	44	110	53	88	12	116	123	102	23
C1orf210	99	86	21	96	108	11	19	67	130	51	53
C1orf216	14	58	1	69	73	37	135	2	10	10	60
C1orf220	94	23	47	63	118	86	15	114	48	41	5
C1orf226	75	68	43	106	55	138	17	59	128	91	26
C1orf35	43	63	95	45	78	43	49	130	21	58	45
C1orf43	6	109	10	5	131	23	116	77	72	30	128
C1orf50	26	16	56	65	89	65	75	12	56	14	101
C1orf52	30	95	106	112	134	121	140	20	41	71	130
C1orf53	89	90	50	39	24	85	64	150	133	96	72
C1orf54	3	110	9	11	148	19	108	136	72	29	128
C1orf56	19	5	55	60	27	64	83	74	118	141	97
C1orf68	60	105	125	35	115	103	56	143	35	42	133
C1orf74	37	8	87	90	88	129	86	74	112	143	19
C1orf87	110	2	85	88	33	129	100	119	120	148	11
C1orf94	13	58	1	70	143	37	130	11	11	10	60
C2	104	76	35	4	109	3	115	103	84	40	62
C20orf141	97	21	39	89	58	87	10	72	123	101	25
C20orf173	51	4		21	30	50	70	65	51	126	70
C20orf202	19	17	126	65	82	54	122	3	70	20	91
C20orf203	69	39	87	82	48	70	8	63	71	22	91
C20orf27	58	29	114	127	87	137	145	19	32	6	78
C20orf85	18	16	55	89	71	69	90	65	57	26	101
C20orf96	78	91	49	35	24	96	94	144	124	97	7
C21orf58	28	69	56	135	82	62	144	16	68	25	110
C21orf62-AS1	112	37	112	119	16	42	43	14	26		89
C21orf91	19	17	55	135	93	60	120	10	26	20	97
C22orf15	19	5	126	129	86	64	122	12	59	14	102
C22orf23	35	4	89	66	90	60	76	5	66	18	24
C22orf31	53	38	118	130	61	140	81	32	50	126	94
C22orf39	15	13	58	81	84	38	85	48	115	11	65
C22orf42	97	68	38	110	56	89	4	121	110	91	22
C22orf46	54	29	124	134	85	58	120	14	59	17	97
C2CD2	104	77	18	2	123	27	55	100	86	54	62
C2CD2L	7	111	8	15	148	22	110	80	72	28	128
C2CD3	20	69	124	127	82	63	121	19	26	21	113
C2CD4A	36	51	85	135	39	56	71	13	56	141	12
C2CD4B	38	7	87	92	79	125	87	64	115	12	17
C2CD4C	101	85	26	96	105	11	23	72	143	93	29
C2CD4D	29	107	94	23	2	40	76	6	88	129
C2CD5	96	67	45	106	103	16	14	54	146	92	31
C2CD6	14	57	1	69	143	37	137	36	7	10	60
C2orf15	56	52	83	119	1	112	56	20	106	20	38
C2orf16	59	42	109	118	14	131	147	27	55	130	85
C2orf27A	78	93	54	124	1	137	90	60	117	55	43
C2orf42	23	17	128	130	61	54	146	31	27	3	116
C2orf49	61	94	111	113	22	119	142	38	38	6	78
C2orf50	37	45	90	19	62	88	15	43	118	148	98
C2orf66	35	15	86	56	136	135	149	63	145	15	11
C2orf68	26	5	53	21	29	52	6	119	58	143	99
C2orf69	54	38	115	57	31	136	146	3	29	5	91
C2orf72	79	22	82	89	46	77	98	115	98	108	3
C2orf73	74	39	114	119	4	94	126	18	46	116	83
C2orf74	98	30	52	21	45	84	9	116	37	25	21
C2orf76	54	76	105	117	39	110	119	10	28	90	34
C2orf78	74	39	63	36	7	111	92	46	52	129	85
C2orf80	77	107		61	40		75	3	4	119	1
C2orf83	36	7	124	124	35	52	123	74	26	20	103
C2orf88	20	36	56	135	87	54	143	10	70	17	115
C3	49	75	20	2	106	36	115	90	141	53	57
C3AR1	10	109	12	13	149	24	105	78	78	30	117
C3P1	22	29	120	115	22	121				71	85
C3orf14	34	51	82	84	40	139	104	51	104	138	15
C3orf18	105	78	37	106	111	12	1	58	90	53	54
C3orf20	52	34	62	57	36	142	76	62	44	119	15
C3orf33	106	121	36	2	123	28	53	89	88	54	108
C3orf36	17	70	56	71	73	68	150	11	69	26	95
C3orf38	63	105	72	21	46	55	99	44	119	106	8
C3orf49	22	93	120	112	61	117	140	22	41	4	114
C3orf52	6	111	8	11	147	22	108	134	74	27	126
C3orf56	34	18	84	107	63		89	121	120	133	21
C3orf62	26	19	56	68	92	54	132	12	70	15	103
C3orf70	47	48	125	84	137	106	140	94	16	69	85
C4A	105	79	35	33	106	33	53	98	144	45	54
C4B	84	104	51	64	12	96	95	112	46	41	76
C4BPA	108	21	39	98	45	17	24	61	107	103	27
C4BPB	114	66	38	97	57	14	20	57	127	89	34
C4orf17	20	17	126	65	86	60	120	62	70	20	88
C4orf19	58	41	59	129	34	115	128	30	95	131	84
C4orf3	7	109	9	13	149	23	109	80	72	28	127
C4orf33	65	52	127	36	41	135	95	51	109	107	4
C4orf45	28	70	56	135	82	68	145	16	69	26	110
C4orf46	19	17	55	124	92	54	77	3	66	19	103
C4orf47	28	52	119	120	18	134	150	139	35	6	56
C4orf48	33	48	82	96	48	50	67	77	113	137	10
C4orf54	82	106	75	36	14	81	126	28	46	116	78
C5	107	77	21	9	110	33	114	86	86	45	108
C5AR1	7	111	8	14	148	25	107	78	72	30	128
C5AR2	106	125	18	1	124	27	51	106	80	55	124
C5orf15	96	22	44	97	117	16	14	54	147	94	31
C5orf22	61	29	62	117	14	137	145	31	35	116	93
C5orf24	24	69	55	68	72	64	133	12	69	20	101
C5orf34	53	37	62	60	27	60	123	62	59	14	103
C5orf38	60	9	42	40	26	12	15	61	102		7
C5orf46	104	76	36	4	110	1	115	108	87	40	122
C5orf49	28	48	55	127	29	64	131	3	56	142	102
C5orf51	76	32	82	85	47	141	7	118	108	106	23
C5orf58	111	11	125	40	19	98	49	97		86	132
C5orf60	26	14	67	60	91	66	70	63	62	143	98
C5orf63	25	75	3	19	42	70	73	19	8	27	57
C5orf64	67	100	110	37	15	101	127	31	47	4	90
C6	79	48	52	99	45	89	13	46	103	115	26
C6orf118	19	36	126	127	36	60	149	10	70	17	116
C6orf120	104	77	37	3	106	1	55	100	87	50	55
C6orf132	65	41	81	59	38	78	103	145	96	121	76
C6orf136	57	41	118	130	35	116	131	3	66	126	89
C6orf141	17	70	58	69	143	69	35	138	7	9	60
C6orf15	64	34	77	59	43	143	95	114	104	109	1
C6orf163	18	41	61	32	40	51	92	45	18	53	57
C6orf201	58	38	60	24	87	111	147	23	51	128	76
C6orf223	112	103	61	128	16	90	127	27	100	46	77
C6orf226	62	101	63	29	51	116	121	13	116	146	16
C6orf47	104	125	37	4	110	4	54	103	85	40	62
C6orf58	117	20	38	136	47	15	16	76	103	91	25
[truncated: 17,653 more rows]

## Sheet: TableS4
Supplementary Table S4. GSEA results of gene clusters for brain cell type-specific genes.
cluster ID	set size	enrichment score	normalized enrichment score	pvalue	p.adjust	qvalues	rank	leading edge	core enrichment	cell type
cluster9	211	0.620212	2.0993	9.07414e-12	1.15242e-09	9.74276e-10	2021	tags=39%, list=13%, signal=34%	RPL21/RPL13A/RPL3/RPS11/RPL11/RPL27A/PABPC1/RPL4/RPL9/RPS15/ADARB1/RPL13/RPS15A/IGF2BP2/RPL30/RPS8/RPL18A/RPL36/RPS6/RPL18/HNRNPR/RPL7/RPS3A/HNRNPM/RPS25/NPM1/RPL15/RPS7/RPS23/RPL10A/RPL22/RPL37A/RPL23A/RPL6/RPL32/RPL10/RPS5/RPS9/RPS13/RPS3/RC3H1/RPS4X/DDX56/RPLP0/SF3B2/RPL14/RPS18/RPS26/YBX1/RPL28/RPS19/PURA/RPL19/SRSF3/RPS2/RPSA/RPS16/RPL24/MPHOSPH10/PRPF8/ILF3/RC3H2/SYNCRIP/HNRNPU/RPL8/PSPC1/M…	Gran
cluster53	113	0.516694	1.63058	0.000765208	0.0325453	0.0275145	2493	tags=35%, list=16%, signal=29%	GRM4/CDH18/DPF3/CNOT2/POU2F1/CTBP2/CLVS1/BCL6/CTBP1/VSX1/CWF19L2/MAML1/YEATS4/SMAD1/EPC1/QSER1/KANSL1/FOXJ2/SGF29/CKMT2-AS1/TNRC6A/HMBOX1/PIAS2/ZHX2/TLE3/RELA/LIN52/IRF2BP2/ZNF219/ING3/TFAP4/PHC2/TNRC6B/PIAS1/ZNF638/PATZ1/XPO1/MORC4/MEN1	Gran
cluster96	139	0.496908	1.60001	0.000959913	0.0325453	0.0275145	2129	tags=20%, list=14%, signal=18%	CCDC175/MTCL1/COL27A1/CECR2/CDH7/SMC5/LYST/GACAT2/DLEU2/BEND6/EN2/DEAF1/NR4A2/ARPP21/BRD1/DEGS2/CLK4/RASA2/TRIM11/CKAP2/MSL2/EOMES/BRCC3/XPA/INTS6/ZNF714/GTF2A1/TET1	Gran
cluster84	131	-0.561041	-1.60032	0.00129945	0.0325453	0.0275145	2678	tags=24%, list=17%, signal=20%	CDHR1/RNF121/ZNF117/IQCB1/PEX1/ANKRD19P/ZDHHC4/C1orf159/STON2/TPD52L2/CAMK1D/DUSP7/SLITRK2/SLC29A4/SLC26A11/GOLGA7/ARMC10/PLPP1/MKLN1/HRH1/TAC3/ADCY5/GALNT8/MOG/PTPRN2/FARP1/SLC2A13/PLXNA4/CNDP1/TMEM144/ATRNL1	Gran
cluster75	145	-0.550271	-1.59352	0.00138265	0.0325453	0.0275145	2599	tags=28%, list=17%, signal=24%	CMAHP/SH3BP4/C3/SYNE3/ADAMTS4/ZDHHC17/CRYAB/EMB/BAIAP2/P2RX6/BMP7/SLCO1C1/HCN1/RINT1/EFNB3/CPT1C/ACSS3/EGFL7/LTBP1/LINGO1/SMOC1/COL4A2/PCSK5/MET/LRP2/ATP13A4/ANKRD26/LRP1B/DNER/BCAN/GRIN2A/SORL1/GRIN1/FGFR2/PLEKHA5/PIK3R1/PTPN13/GAB1/ANKRD30BL/RASAL2/CCDC88A	Gran
cluster66	206	-0.500182	-1.50597	0.00153757	0.0325453	0.0275145	1852	tags=21%, list=12%, signal=19%	LYPD6B/ETNPPL/RHBDL3/ERBB3/TRAPPC12/COL9A1/FAM126A/ADHFE1/RABGAP1/CCNYL1/COLQ/DCHS2/SULF2/TESC/IL17D/PTPN11/TOX3/CTNNA1/IGF1/SNTB2/ZBBX/ITGA9/NPTX2/EPHB2/GSG1L/ADAMTS9-AS2/MAG/APP/PARD3/C11orf87/UTRN/ADGRB1/PCP4/FBN1/KCNIP1/RPS6KA2/LHFPL3/DLG2/PLXDC2/NXPH1/CSGALNACT1/NCALD/PPP2R2B/LRRTM4	Gran
cluster83	89	-0.595838	-1.61929	0.00208577	0.0350848	0.0296614	953	tags=19%, list=6%, signal=18%	UCN/SLC2A6/OSBPL5/PRMT9/MEST/CHRNA7/TSPAN14/ST3GAL5/SAMD8/KCNN3/BCL2/CTNNA2/EDIL3/PLCB1/CDH13/ASIC2/TENM2	Gran
cluster26	100	0.51061	1.58744	0.00242093	0.0350848	0.0296614	1281	tags=18%, list=8%, signal=17%	KCTD8/CAMK2D/DISP2/PDE10A/MAML2/MORN1/EML5/MXD4/IL36B/KIAA0513/JPH3/GKAP1/CELF3/POU2F2/SLC35F3/ARHGEF2/NOL4L/TTC41P	Gran
cluster50	166	-0.52978	-1.5576	0.00248632	0.0350848	0.0296614	1992	tags=22%, list=13%, signal=20%	NTAN1/INPP1/DMTN/STAT1/PHF24/LRRK1/MARK1/RAPH1/CAMK1G/ASTN1/EPHA10/EFCAB7/ANKDD1A/TTC21A/PIK3C2B/AKAP6/SYNPO/RAPGEF2/SIK3/HUNK/ENOSF1/VPS41/CNTN2/TMEM241/PPFIA2/NRCAM/GLUL/DAPK1/SYNJ2/OSBPL3/KIAA0930/PDE8B/SLC8A1/PDE4D/FRMD4A/CHN1/KALRN	Gran
cluster66	206	0.474899	1.71534	1.57799e-05	0.00200405	0.00179392	601	tags=11%, list=4%, signal=10%	LHFPL3/COL9A1/NXPH1/SULF2/NTN1/PARD3/NTM/RARRES2/NLGN3/ALDH1A3/KCNIP1/GSG1L/PBX3/LRRTM4/NRXN1/RICTOR/CSGALNACT1/ITGA9/KCNJ16/RHBDL3/NEDD4/EXOC4	OPC
cluster9	211	-0.468156	-1.59218	8.76659e-05	0.00556678	0.00498311	3831	tags=44%, list=25%, signal=33%	RPL10A/MEPCE/HNRNPA0/CEBPZ/POP1/RPS9/PDCD11/SF3B2/RPS8/RC3H2/RBM8A/FZR1/RPS20/DDX54/RPL5/NSA2/RPL4/PSPC1/MYBBP1A/RPS3/PCBP1/RPL23A/GNL2/RPL18A/CAND1/NPM1/PRC1/RPS13/SRSF3/RPL7A/HNRNPDL/REXO4/RPLP0/RPL24/RPS2/RPL6/ZCRB1/RPL7/SRSF4/RPS19/CIT/SNRNP70/HEXIM1/RPL30/RSL1D1/RPL28/RPL36AL/RPL12/G3BP2/STAU1/KNOP1/ADARB1/RPL10/RPL36/STAU2/RPL18/RPLP1/RPL22/RPS17/RPLP2/RPL13A/RPS15A/RPL15/RPS3A/RPSA/NEIL1/R…	OPC
cluster8	94	0.508967	1.63089	0.00104507	0.0333714	0.0298724	1512	tags=26%, list=10%, signal=23%	PTPRZ1/HIP1/CASK/CALCRL/RFTN2/NOS1/EPS8/PRTFDC1/CRTAC1/DLL1/GUCY1A2/CACNA1A/RAD51B/GRIK1/TRAF3IP2/TNIK/SPESP1/MYO16/RAMP1/TJP1/SHC4/VSTM4/LDLRAD4/HS6ST3	OPC
cluster21	126	0.485119	1.64695	0.00105107	0.0333714	0.0298724	737	tags=10%, list=5%, signal=9%	SEZ6L/ABHD2/TAOK3/KIF26B/LAMA4/USP24/NKAIN4/C1orf21/GLTP/COL4A3/MAP4K5/NGF	OPC
cluster9	211	-0.523229	-1.7845	1.01316e-06	0.000128672	0.000125845	3605	tags=46%, list=24%, signal=36%	RPS24/RPL18A/ZNF22/NKRF/HEXIM1/KRI1/RBMS2/PRC1/PTBP1/STAU1/CUL3/FBL/DDX24/FAM120A/FTSJ3/RPS3/SRP72/TTC9/ZNF346/GNL3/EBNA1BP2/RPLP0/KRR1/RPS3A/CAPRIN1/RPL24/PRPF8/RBM19/DKC1/RPS17/CTCF/DDX56/G3BP2/UPF1/SRP68/SURF6/HNRNPA0/RPL32/RPS15A/RPLP2/MYBBP1A/RPS9/NOP56/RPL5/RPS19/U2SURP/RPL35/RPS7/RPS8/TRA2A/RPS25/RPL36AL/NCL/RPS2/RPL14/RPL11/RBM39/RPL6/RPS5/HNRNPA2B1/RPL10/RPL30/PABPC1/RPL19/RPS16/RPL22/RP…	Purk2
cluster83	89	-0.54856	-1.69347	0.00033686	0.0213906	0.0209208	2682	tags=26%, list=17%, signal=21%	HERPUD2/SLC30A10/AGT/KCNN3/PIANP/ALG14/MICAL3/CHRNA7/SMPD3/PRMT9/FLRT3/OSBPL5/BCL2/LSS/PEX5/JTB/SAMD8/CDH13/ASIC2/EDIL3/CTNNA2/PLCB1/TENM2	Purk2
cluster9	211	-0.526233	-1.75521	3.70031e-06	0.000469939	0.000436247	3133	tags=43%, list=20%, signal=35%	RPS3A/EFTUD2/STAU1/HNRNPM/CCDC137/UPF1/RPL32/HNRNPA3/HNRNPR/RPS15A/SRSF7/DKC1/RC3H2/CAPRIN1/NPM1/RPL22/SRP72/SRP68/TTC9/CAND1/HNRNPA0/DHX9/MYBBP1A/RPS24/SRSF6/CEBPZ/DDX10/RPL10A/RPL36AL/RPS9/HEXIM1/RPS17/RPL12/RPL27/DDX24/NFX1/RPL37A/RPL5/PCBP1/RPL27A/RPL36/NOP56/NKRF/PRKRA/RPS3/SF3B2/RPS20/RPS13/RPL8/RPS2/RPL30/PURA/RPL7/RPS6/RPL31/RPS4X/RPL6/STAU2/RPL14/RPS18/RPS7/RPLP1/RPL10/RPL9/RPS23/PUM3/RP…	Ast
cluster9	211	0.431999	1.64497	4.81193e-05	0.00611115	0.00602758	2575	tags=35%, list=17%, signal=30%	RPS6/RPL18/RPL13A/RPL10/RPS16/RPL13/DHX9/RPL7A/CEBPZ/RPLP1/RPS18/RPS4X/RPL5/LYAR/NSA2/RPS15/RPL4/HNRNPU/RPS2/RPS19/RPS20/HNRNPM/PCBP1/RPL35/LARP7/RPLP2/BRIX1/RPS9/HNRNPR/YBX3/RPS3A/SF3B2/RPL36/RPS13/EIF2AK2/RPS5/RPL37A/RPL28/RPL12/RPS25/PABPC1/RPL11/SRP72/NR2C2/RPS3/RPL26L1/MYBBP1A/TRA2B/RPL6/G3BP2/CAND1/GNL3/RPL30/RPS7/MEPCE/RPL21/ZC3HAV1/RBM39/DDX27/SRSF4/PRKRA/NPM1/RRP8/RPL32/DDX54/POP1/HNRNPA…	Per
cluster112	146	0.546033	1.93167	4.53686e-07	5.76181e-05	5.10993e-05	3361	tags=45%, list=22%, signal=35%	PVALB/SLC6A17/PDHA1/COX4I1/NDUFS1/SP9/NDUFV1/NDUFA12/C17orf80/NDUFS2/MRPS35/AUH/MRPL55/MRPL4/MRRF/CS/MRPL2/MRPS25/GFM1/GTPBP10/TMEM70/UFL1/NDUFA6/ERAL1/NDUFV3/OGDH/MRPS22/LANCL1-AS1/GADD45GIP1/NDUFA5/MRPL27/MRPS18B/NDUFS7/TBRG4/MRPL15/NDUFAF4/DHX30/MTIF2/MRPS30/AURKAIP1/HINT2/MRPL39/SLC35E2B/DCDC2C/NDUFS4/MRPL21/MRPL47/PMPCB/TACO1/VWA8/MRPL41/CHCHD1/ACAD9/MRPL28/MRPS9/MDH2/FASTKD2/MRM1/MRPL50/MRP…	In6b
cluster59	178	-0.518077	-1.71552	1.61652e-05	0.00102649	0.000910358	2679	tags=34%, list=17%, signal=29%	GATAD2B/HIVEP1/RB1/SUZ12/NFIC/EHMT2/TLE1/CCDC144NL/GATAD1/BCOR/PARP1/ZNF609/SMARCD2/BCL9/NKX6-2/ARID1B/HHAT/FHL2/BRD3/POGZ/PBRM1/FOXK2/EHMT1/ELF2/RBPJ/PAX6/SMARCC1/KDM6A/MAP6D1/ZZZ3/SMARCB1/UBE2I/JUN/CREBBP/MGA/HERC2P3/NCOR2/BRD2/SOX10/ARID4B/KMT2C/ZNF608/NCOR1/ZNF644/BPTF/ARID2/ELF1/TMEM163/BMPER/TBL1X/KAT2B/FAT2/FOXP1/SATB2/SSBP3/NFIB/NFIX/CHD7/FSTL5/NFIA/ST18	In6b
cluster115	152	0.468897	1.67756	0.000171355	0.00579729	0.0051414	2536	tags=37%, list=17%, signal=31%	MDH1/CHCHD10/PGK1/ACO2/SDHB/DPY19L2/ASS1/IDH3A/PRDX5/GLRX5/ITFG1/PRDX3/ALDOA/LDHB/SOD2/CLPB/IVD/LYRM7/LDHA/PDHX/OAT/SOD1/NDUFC1/ENO2/FOXRED1/PINK1/OXCT1/GSTO1/ENO1/DNAJC4/SLC25A3/MPV17/ABHD10/TPI1/PPT1/ALDH2/ECI2/PPIA/TKT/NDUFAB1/ECH1/RTN4IP1/FH/WARS2/CORO1C/ATAD3B/NDUFAF5/SARS2/PCCB/SUCLG1/DNAJA3/ACADM/PITRM1/POPDC3/FXN/ABCE1	In6b
cluster91	154	0.469649	1.68446	0.000182592	0.00579729	0.0051414	2385	tags=29%, list=16%, signal=25%	DPP10/KCNC1/WIF1/SPATA20/SLC25A11/CKMT1B/GPX4/PCP4L1/ANXA11/CLTC/TUBB2A/ACAA1/ARMCX2/CKMT1A/GLRX/STIP1/SLC22A17/UCHL1/ADK/MAP1LC3B/RNF157/LYPLA1/CCS/APRT/DCXR/GSTK1/NFU1/CYP4A22/PTP4A1/SHC2/TIMM8B/PDSS1/MIPEP/PITPNB/SDHAF4/ARMCX4/MCEE/ISOC2/ILK/FAHD2B/ADCK5/HAGH/IMPDH1/GTPBP8/PRKCI	In6b
cluster113	88	0.522891	1.72021	0.000484856	0.0123154	0.010922	2716	tags=47%, list=18%, signal=39%	NDUFA4/NDUFB5/UQCRB/NNT/COX6B1/COX7A2/COX6C/NDUFS5/NDUFB10/AFG3L2/TOMM40/NDUFA10/NDUFA8/NDUFB9/COX7C/VDAC1/UQCRC1/SLC25A12/LACTB/APOO/UQCRC2/COX7A2L/COQ9/COQ5/UQCRFS1/COX6A1/AMZ2P1/NDUFA1/SLC25A24/VDAC3/RMND1/COA3/ECSIT/NDUFB4/CISD3/NDUFB11/GUF1/IMMT/EMC2/NDUFAF1/LETM1	In6b
cluster108	161	0.424976	1.52627	0.00102515	0.0216989	0.019244	1501	tags=20%, list=10%, signal=18%	KCNC2/CAMK2N2/GAPDH/DNAJC21/HSPA4L/SUGP1/CCT6A/PSMD3/MYL6/EIF5A/MYH10/DYNC1H1/CCT2/HPS4/TCEAL5/AHSA1/ISG15/AGO4/CTPS1/PCNP/NSUN4/PKM/NSUN2/FBLL1/PSMA3/PSMB5/MAP3K14/IFIT1/TFB1M/GRK5/LRRC75B/NACA	In6b
cluster80	131	0.436368	1.53033	0.001787	0.0324213	0.0287532	2365	tags=34%, list=15%, signal=29%	ABAT/TM6SF1/CTSL/CHCHD3/COX5B/ATP6V1A/UQCC1/ATP6V1B2/UQCRH/ARMCX3/PEBP1/ACADSB/HSP90B1/ATP2A2/TOMM20/ATP6V0D1/PC/HACD3/PPA1/RCN2/APOOL/YME1L1/UQCR10/ENDOG/C12orf73/NDUFB7/SLC25A1/PPTC7/AADAT/LINC00205/HMGCL/MTX2/DNAJC11/BOLA3/PTGES2/COX7B/PRNP/SAMM50/NDUFB6/MSRB2/ABCD3/SLC9B2/GPR34/HK1	In6b
cluster118	85	-0.525213	-1.5879	0.00268253	0.0425851	0.0377671	980	tags=21%, list=6%, signal=20%	STX1A/RHOJ/PTCH1/EDA/DCBLD2/MCAM/COLEC12/UNC5B/APOD/KCNB2/MAN1A1/GPRC5B/PLLP/KCNT2/PTPRD/OPALIN/SEMA6A/SLC39A11	In6b
cluster9	211	0.499749	1.81722	8.31513e-07	0.000105602	9.01535e-05	2255	tags=34%, list=15%, signal=30%	DDX24/RPS14/RPL15/RPL14/HNRNPA0/RPSA/RPL31/STAU2/RPL18/RPL10A/RPS17/RPL24/RPL37A/NKRF/RPS16/CAPRIN1/RPS23/CIT/NEIL1/UPF1/HNRNPA3/RPS15A/PURA/RPLP2/RPS24/SF3B2/GTPBP4/RPL30/G3BP2/RPS5/RPLP1/NOL10/RPS4X/PRPF8/RPL5/EFTUD2/NPM1/HEXIM1/DHX36/HNRNPDL/DDX21/RPL32/SRP68/RPS18/RPS13/PCBP1/NCL/SERBP1/STAU1/RPL27/RPS15/RPL11/CTCF/RPS6/RPL22/RPS19/NOP56/ZCRB1/CEBPZ/RPL9/RSL1D1/RPL36AL/RPS25/RPF1/RPL7/SYNCRIP…	Ex4
cluster112	146	0.481296	1.68322	0.000162582	0.00702851	0.0060003	3200	tags=38%, list=21%, signal=30%	COX4I1/SLC6A17/MRPL3/MRPS26/MRPS30/NDUFV1/MRPL18/NDUFA6/NDUFS1/SLIRP/AURKAIP1/NDUFAF4/TSFM/GADD45GIP1/MRPL47/NDUFS7/MRPS7/NDUFS6/GRSF1/MRPL4/NDUFS8/NDUFA5/MRPL22/TRMT61B/PMPCA/MRPL42/MRPL20/MRPS16/NDUFA2/MRPL10/PDHA1/RPUSD4/MTG2/MRPL49/MRPL13/DDRGK1/NDUFS2/TMEM70/NDUFS3/MRPL37/MRPS2/MRPS18C/TUFM/MRPL9/PHB/MRPS25/CS/EXD2/MRPL11/FASTKD2/MRPL51/CHCHD1/MDH2/C1QBP/DAP3	Ex4
cluster66	206	-0.500712	-1.63441	0.000166028	0.00702851	0.0060003	2060	tags=22%, list=13%, signal=20%	CC2D1A/ERBB3/SCRIB/COLQ/CDH1/ADHFE1/SDC2/ELN/SNTB2/NEDD4/SPG11/MBNL1/TRAPPC10/EXOC4/IL17D/ETNPPL/PIGL/RICTOR/PKP2/TRAPPC13/NTN1/ITCH/FAM126A/COL9A1/DLG2/IGF1/PPP2R2B/PBX3/TOX3/DCHS2/UTRN/CTDSPL/MAG/GRIN2C/ITGA9/ADAMTS9-AS2/LRRTM4/PLXDC2/RPS6KA2/DTNA/KCNIP1/PARD3/NTM/NXPH1/LHFPL3/ERBB4	Ex4
cluster59	178	-0.481944	-1.54614	0.00102349	0.0324959	0.0277421	1562	tags=22%, list=10%, signal=20%	ARID1B/ARID4B/CCDC144NL/RB1/RNU6-6P/ELF1/ARID1A/ARID2/GATAD1/RERE/ZZZ3/MGA/GATAD2A/HDAC1/ELF2/SLC24A2/PAX6/HIVEP1/BPTF/BCL7C/SOX10/SOX5/EHMT1/JUN/KCNQ1OT1/CDK8/TEAD1/KDM6A/ZNF609/FSTL5/KMT2C/TRPS1/FAT2/ZNF608/KAT2B/CHD7/NFIB/SOX6/ST18/NFIA	Ex4
cluster113	88	0.582257	1.95944	3.80382e-06	0.000253672	0.000216562	2550	tags=44%, list=17%, signal=37%	NDUFA4/NDUFS5/UQCRB/COX6B1/COX6C/NDUFB10/VDAC1/CCK/COX7A2/UQCRQ/VDAC3/COX7C/SLC25A12/COA3/NDUFB4/UQCRC1/NDUFB11/NDUFB1/NNT/ABCB7/NDUFB5/ANKRD34C/NDUFA1/IFITM10/TOMM22/HSCB/NIPSNAP3A/AIFM1/CYC1/COX7A2L/VDAC2/COQ9/ECSIT/UQCRC2/APOO/GUF1/UQCRFS1/IMMT/OXA1L	Ex5a
cluster9	211	0.449575	1.71733	3.99484e-06	0.000253672	0.000216562	2101	tags=31%, list=14%, signal=27%	RPL15/RPL7A/NCL/RPL36AL/RPS4X/HNRNPA0/RPS8/RPL32/STAU2/RPL27/HNRNPA3/CIT/RPS13/RPL19/RPL8/RPS23/PRPF8/RPL31/G3BP2/RPS17/RPL5/RPS24/RPL27A/FAM120A/RPS6/RPL22/BMS1/CCDC137/PURA/RPS11/PRKRA/REXO4/RPS14/SERBP1/RPS25/CEBPZ/RPLP1/RPL12/RPL10A/RPS15/PCBP1/RPS16/RPS19/CAND1/RPL7L1/RPL24/RIT1/SRP68/TTC9/DDX24/ABT1/NOP56/SRSF7/RPLP2/RC3H2/NEIL1/RSL1D1/RPL4/RPL13/KRR1/RPS26/CTCF/RPL37A/EFTUD2/RPS2	Ex5a
cluster115	152	0.487377	1.7649	7.23919e-06	0.000306459	0.000261627	2295	tags=29%, list=15%, signal=25%	ENO2/CHCHD10/SOD1/PINK1/UBE2QL1/TPI1/CFL1/OAT/TXN/PPIA/HINT1/MDH1/PRDX3/LDHB/DNAJC28/ENO1/ALDOA/ACADM/SOD2/LDHA/PGK1/PRDX5/NT5C3B/MYL12A/NDUFAB1/NDUFC1/SUCLG1/MTPN/GSTO1/LYPLAL1/IDH3A/OXLD1/OXCT1/GUK1/CPS1/ACO2/PPT1/CD81/ABHD10/THG1L/PITRM1/SDHAF3/GRPEL1/SPRTN	Ex5a
cluster108	161	0.472524	1.72955	1.53905e-05	0.00048865	0.000417165	2933	tags=37%, list=19%, signal=30%	GAPDH/GNL1/KCNC2/NACA/RPRML/HSPH1/POP7/EIF1B/TCP1/EIF1/MYH10/CMAS/TCEAL5/CCT2/CCT7/AHSA1/PCMT1/FBXO32/CCT6A/PRDX1/PTMA/TPT1/HSPA4L/THUMPD1/MYL6/ACTR1A/CAMK2N2/UBE2A/ZDHHC11B/CCT3/IGSF8/FBLL1/MAEL/CCT8/TRIM14/PSMD1/PSMB5/IFIT1/PCNP/ASAH2B/EIF5A/PSMA4/FABP5/PKM/DYNC1H1/LRRC75B/PSMB6/RNH1/KRT10/OLA1/RRP1/UBE2M/TUBG1/PSMA3/NEMF/DNAJB6/LINC01234/PSMD3/PSMB3	Ex5a
cluster59	178	-0.48055	-1.62098	0.000230402	0.00585221	0.00499609	1821	tags=24%, list=12%, signal=22%	TEAD1/SMARCA4/KDM2B/MBD2/CREBBP/HMGXB4/SMARCD2/PHF12/RNU6-6P/KMT2D/PAX6/ZZZ3/CSNK2A1/BCL7C/KDM6A/EP300/KMT2A/MAP6D1/NKAPP1/SOX10/BCL9/RERE/ELF1/RCOR1/ARID2/ARID1A/KMT2C/SMARCA2/BPTF/MGA/ELF2/ZNF609/FAT2/TRPS1/SOX5/KAT2B/SOX6/NFIB/ZNF608/FSTL5/CHD7/NFIA/ST18	Ex5a
cluster8	94	-0.555918	-1.71481	0.000310134	0.0065645	0.00560417	1528	tags=24%, list=10%, signal=22%	DACT3/DLL1/LDLRAD4/CALCRL/TNIK/LITAF/FGF1/CRTAC1/EPS8/MAGI2/RAD51B/NOS1/PRTFDC1/GUCY1A2/MYO16/TJP1/PTPRZ1/CUX1/RFTN2/MBP/HS6ST3/HIP1/GRIK1	Ex5a
cluster91	154	0.432505	1.57034	0.0005749	0.0104303	0.00890446	3068	tags=30%, list=20%, signal=24%	UCHL1/TUBB2A/GPX4/DPP10/ANXA11/CLTC/PCP4L1/UQCC2/TOMM40L/OPTN/PTP4A1/RNF157/MFN2/MAP1LC3B/CMC1/MCFD2/UBA52/ACAA1/SDHAF4/NFU1/PSAP/CREG2/SLC22A17/ARHGDIA/C11orf54/CKMT1A/ROMO1/GLRX/COA6/GPC1/NPEPPS/FPGS/FABP3/MIPEP/SLC25A11/SRI/MTO1/CAPN9/SORD/CKMT1B/TIMM8B/COQ3/HAGH/ARMCX2/MPI/CRAT	Ex5a
cluster124	71	-0.56872	-1.71247	0.00113194	0.0179696	0.0153408	2275	tags=28%, list=15%, signal=24%	PKP4/LYPD1/ARSA/BCHE/FREM2/RHOQ/NWD1/PKD2/MOXD1/SNTA1/OLFM2/GALNT10/NOTCH2/INSR/LAMB1/SUSD4/SEMA3B/FGFR3/VCAN/CXCL14	Ex5a
cluster13	138	-0.46474	-1.52576	0.00237107	0.0334584	0.0285637	1645	tags=22%, list=11%, signal=20%	NOTCH1/PDE4DIP/CDC25B/FLT3/COL24A1/CBL/WDR25/CEP89/ZNF883/ADAMTSL3/CDH20/ADAM12/KANTR/VWC2L/RECK/APPBP2/AGAP1/HYDIN2/IGSF11/TANC2/CCDC144CP/GFAP/RGS20/RAB3IP/HEPACAM/KIT/GAB2/HPCAL1/NAV1/TNR/TIAM1	Ex5a
cluster88	61	0.52134	1.65863	0.00336197	0.042697	0.0364508	2143	tags=26%, list=14%, signal=23%	COL11A1/GABRA1/THY1/RFK/NEGR1/KCNV1/GFRA2/CPLX1/CREG1/CHI3L1/SLC25A22/TIMM22/ST13/PDP2/COPZ1/ARHGAP35	Ex5a
cluster53	113	-0.472886	-1.5131	0.0038624	0.0431642	0.0368497	3164	tags=37%, list=21%, signal=30%	TLE3/RXRA/PHF20L1/SMAD1/LIN52/KANSL3/TAF1/E2F4/SALL1/FLI1/NCOA1/JPX/PIAS2/CKMT2-AS1/MAML1/FBXO38/QSER1/CREB1/BCL6/ARID4A/RELA/PCGF5/LHX6/TNRC6A/TLE4/EPAS1/NCOA2/TNRC6B/CWF19L2/EPC1/KANSL1/HMBOX1/BCL11B/CNOT2/SMAD3/ZNF638/POU2F1/PBX1/GRM4/ZHX2/DPF3/CDH18	Ex5a
cluster112	146	0.400728	1.44275	0.00407851	0.0431642	0.0368497	3765	tags=42%, list=25%, signal=32%	COX4I1/NDUFA5/SLC6A17/MDH2/PDHA1/NDUFA2/NDUFS4/MRPL51/PMPCA/NDUFS3/DHX30/MRPL28/MRPL48/MRPS31/MRPL27/NDUFA12/PIGX/MRPL41/GRSF1/LRPPRC/MRPL37/OGDH/NDUFS8/MRPL3/NDUFS6/NDUFAF4/CTBP1-AS/SSBP1/MRPS2/MRPS23/MRPL40/MRPL17/C1QBP/CHCHD1/CLPP/MRPS7/EXD2/MRPL20/C17orf80/MRPL24/MRPS30/MRPL2/MRPS33/LANCL1-AS1/GFM1/AURKAIP1/MRPS26/ERAL1/MRPL22/MRPL32/SLIRP/MRPL45/NDUFA6/BIRC3/MRPS18A/MRPL9/FASTKD2/TACO1/MRPL4…	Ex5a
cluster59	178	-0.461058	-1.58638	0.000753994	0.0494845	0.0463468	2210	tags=32%, list=14%, signal=28%	YY1/BPTF/ZNF330/MBD3/MGA/HERC2P3/HHAT/SUZ12/FOXK1/TRRAP/TEAD1/RBBP5/MED4/KDM2B/EP300/EP400/HIVEP1/PAX6/SSBP3/MBD2/FHL2/KMT2A/RNU6-6P/ARID2/POGZ/SIN3A/ARID4B/SMARCB1/TLE1/ZZZ3/TADA2A/TRPS1/BMPER/ASH2L/SOX10/NCOA3/SMG7/MAP6D1/NCOR2/JUN/SMARCC1/ELF1/RBPJ/KDM6A/KMT2C/GATAD2B/KAT2B/SOX6/SATB2/FAT2/TBL1X/FOXP1/TMEM163/SLC24A2/IQCJ-SCHIP1/CHD7/ST18	In4b
cluster26	100	-0.512557	-1.66571	0.0010863	0.0494845	0.0463468	1662	tags=25%, list=11%, signal=22%	SLF2/ARHGAP18/STAT4/SECISBP2L/SFMBT2/USP28/MX1/PPCDC/NOL4L/FAM189A1/CREBRF/KCTD8/POU2F2/DISP2/EML5/GAS7/MORN1/SOBP/ENOX2/NFAT5/ELL2/ARHGAP22/CAMK2D/SLC35F3/MAML2	In4b
cluster36	136	-0.481668	-1.60825	0.00116892	0.0494845	0.0463468	1828	tags=20%, list=12%, signal=18%	ARNTL2/ASB7/FER/FRYL/POC1B/SPIDR/AGAP3/MYOM2/PTCHD1/MLXIPL/DACH2/SCGB2B2/MIS18BP1/CHKA/CD2AP/DEPTOR/COL26A1/PPP1R12B/FRMD4B/PLEKHH2/ETV5/LDLRAD3/PRICKLE1/MEGF10/NUAK1/NPAS3/CAMK4	In4b
cluster9	211	0.459845	1.79593	1.76849e-06	0.000224598	0.00021408	1754	tags=29%, list=11%, signal=26%	RPS18/RPL31/RPS6/RPL13/RPS20/RPL37A/RPS4X/RPLP2/RPL24/RPS19/RPL8/RPL12/RPL7/RPL35/RPL27/RPL11/RPS16/RPL10A/ZNF346/RPSA/HNRNPA3/RPL36/RPS13/RPS25/RPLP1/RRP12/RPS3/RPL4/RPL13A/RPL5/RPS9/RPL18/RPS24/RPS2/RPS14/FAM120A/RPL32/CIT/RPL14/NPM3/RPL9/RPL19/PRC1/DKC1/CRYBB2P1/EBNA1BP2/RPL3/RPS15/GNL3/RPL15/PABPC1/LIN28B/POP1/RPL21/RPLP0/RC3H2/PSPC1/NIFK/RBMS2/CTCF/RPL28	Ex8
cluster9	211	0.497507	1.8585	6.83135e-08	8.67581e-06	6.04035e-06	3207	tags=45%, list=21%, signal=36%	RPL21/RPL7/RPS7/RPS16/ILF2/RPS15/RPL35/RPL3/SRSF3/RPL15/SRSF7/RPL7A/RPS26/RPS14/CAND1/DKC1/RPL32/HNRNPA2B1/RPL10A/RPL10/RPL12/NCL/RPLP2/RPL31/RPL24/RPL18/RPL11/SURF6/RPSA/RPL27/RPS23/PURA/REXO4/RPS18/RPS3/RPLP1/GNL3/STAU2/RPL30/SRSF6/RPL9/CAPRIN1/ILF3/RPS2/CEBPZ/RPS11/RPS25/RPL14/RPS17/CCDC137/HNRNPA3/SERBP1/SF3B1/RPL7L1/FBL/RPL23A/UPF1/RPL22/SRP72/RC3H2/ALYREF/RPL5/PRPF8/RPL6/RPL18A/HNRNPR/GTPBP…	Ex3e
cluster115	152	0.499347	1.80263	2.94225e-06	0.000186833	0.000130078	2379	tags=31%, list=16%, signal=26%	ALDOA/GUK1/HINT1/TPI1/ENO2/ENO1/PINK1/PPIA/UBE2QL1/SOD1/CFL1/MDH1/SLC25A3/OAT/PRDX5/CHCHD10/NIT2/PRDX3/NENF/GSTO1/NDUFAB1/LDHA/RTN4IP1/PITRM1/OXCT1/ITFG1/TXN/SOD2/PGK1/LYRM4/SDHA/SHMT2/CPOX/SSR4/MTPN/NDUFC1/NDUFAF3/ALDH2/DNAJA3/GLRX5/CD81/NME4/ALDH1B1/LAP3/FOXRED1/PUS1/ECH1	Ex3e
cluster80	131	0.516209	1.82068	5.63435e-06	0.00021985	0.000153066	2809	tags=40%, list=18%, signal=33%	ATP6V1B2/PRNP/PEBP1/TOMM20/COX5B/ATP6V1E1/ATP6V1A/ARMCX3/PDP1/ATP6V0D1/TMEM33/EMC4/TMEM126B/P4HB/HACD3/GDI2/TOMM7/CMPK1/CISD1/HK1/UQCR10/COA7/DNAJC11/OPA1/RCN2/COX11/ATP2A2/MSRB2/VCP/UQCRH/PTGES2/BOLA3/TXNDC12/CALR/ATP6V1C1/PDIA3/SLC9B2/UQCC1/STARD5/COPB2/ACOT9/COX17/APOOL/MTX2/TIMM17B/PPTC7/TM6SF1/CSE1L/ARCN1/LSG1/NDUFB7/SLC25A10	Ex3e
cluster13	138	-0.499426	-1.80511	6.92442e-06	0.00021985	0.000153066	2253	tags=25%, list=15%, signal=22%	FAAP100/MAGI1/EXOC1/VPS52/GLRX3/CDK16/WDR25/SPG21/HEPACAM/CEP89/KANTR/HYDIN2/FNDC3B/FLT3/RGS20/IGSF11/ADAM12/GOLGA1/ZNF586/CCDC144CP/RAB3IP/NAV1/MAPKAP1/ADAMTSL3/GFAP/AGAP1/APPBP2/OSBPL6/KIT/DENND4C/GAB2/TNR/STARD13/CDH20/TIAM1	Ex3e
cluster108	161	0.478291	1.74187	1.88437e-05	0.00047863	0.000333236	2664	tags=29%, list=17%, signal=24%	GAPDH/PCMT1/PKM/PSMB6/PSMA5/CMAS/EIF1/DNAJB6/HSPH1/PCNP/TPT1/CCT6A/MYH10/GNL1/EEF1B2/KCNC2/PSMB5/ISG15/PSMB3/EIF1B/CCT3/FBXO32/HSPA4L/PSMD1/CCT5/RPS4Y1/TCP1/PSMC1/MYL6/PTMA/IFIT1/RRP1/TCEAL5/ZNF622/CCT4/ZNF879/PSMA4/EIF5A/PSMA3/PSMD12/LINC01234/KRT10/UQCRHL/EIF4G3/ZC3H15/SURF2/UBE2M	Ex3e
cluster59	178	-0.451506	-1.70451	3.82292e-05	0.000777806	0.000541531	2078	tags=28%, list=14%, signal=25%	GATAD2B/MTA3/PBRM1/SAP130/CSNK2A1/NCOR2/NCOR1/SUDS3/HDAC1/SMARCD2/TADA2A/BPTF/EP300/ARID4B/MBD2/BCL9/BCL7C/TRRAP/ZZZ3/SIN3A/SLC24A2/TBL1X/NFIB/HERC2P3/ARID2/ELF2/SMARCC1/RCOR1/RNU6-6P/NR2C1/HMGXB4/ELF1/ZNF609/RERE/TMEM163/CDK8/EHMT1/ZNF608/FAT2/RB1/SUZ12/ARID1B/TRPS1/RBPJ/KMT2C/SOX6/FSTL5/CHD7/NFIA/ST18	Ex3e
cluster91	154	0.47257	1.7142	4.28712e-05	0.000777806	0.000541531	2586	tags=27%, list=17%, signal=23%	UCHL1/TUBB2A/CREG2/PSAP/FABP3/GPX4/ROMO1/OPTN/PITPNB/SLC22A17/COA6/FDPS/TIGAR/SLC25A11/MAP1LC3B/MCFD2/MFN2/SRI/ARHGDIA/PRKCI/ESD/GSTK1/PDCD6IP/CKMT1B/RNF157/NT5DC3/MPI/ARHGAP39/TIMM8A/PTP4A1/CLTC/TOMM40L/HECTD3/ADCK5/COPB1/ACAA1/CKMT1A/ANXA11/SDHAF4/UBA52/MBTPS2/GEMIN4	Ex3e
cluster8	94	-0.518873	-1.76362	7.27141e-05	0.00115434	0.000803682	893	tags=18%, list=6%, signal=17%	EPS8/CACNA1A/PRTFDC1/MAGI2/NOS1/MYO16/LRRC49/LDLRAD4/MBP/CASK/RAD51B/CUX1/PTPRZ1/RFTN2/TNIK/HIP1/GRIK1	Ex3e
cluster113	88	0.535993	1.78342	0.000114389	0.00161416	0.00112382	2770	tags=43%, list=18%, signal=36%	CCK/NDUFA4/UQCRQ/NDUFA10/COX6C/VDAC3/UQCRB/NDUFS5/IDH2/VDAC2/SCCPDH/COA3/NDUFB4/NDUFB1/VDAC1/COX7A2/NDUFB10/CYC1/COX7C/UQCRC1/NNT/RMND1/NDUFB3/NDUFA1/UQCRFS1/UQCRC2/COX6B1/NDUFB5/IMMT/OXA1L/TOMM22/APOO/DNAJC19/AIFM1/EARS2/SNAI3-AS1/NDUFA8/ANKDD1B	Ex3e
cluster89	146	0.457931	1.64212	0.000423277	0.00494617	0.00344366	1947	tags=21%, list=13%, signal=19%	STMN1/TUBB/SCRN1/IGIP/CAPNS1/CUTA/PGM2L1/SYT4/MTMR11/VPS4B/PFKM/ANXA6/SNCA/ACTN4/ANXA1/FKBP1B/TPRG1L/DNAJA4/AK1/DPM1/SEZ6/IMPA1/RAB6C/SPTBN1/PHLDA3/SMS/KCMF1/PREP/GALE/TTC39B/COL6A6	Ex3e
cluster11	144	0.444972	1.59276	0.000428408	0.00494617	0.00344366	2863	tags=34%, list=19%, signal=28%	DDX51/SRP14/FAU/RPS28/SNU13/EIF3I/SRP9/EPB41L4A-AS1/NHP2/RPS21/BUD13/HNRNPH3/PURB/ENY2/CUL7/GRWD1/DHX15/RPL34/RPL29/HTR5A/RSL24D1/ZFP62/RPS27A/SSB/SNRPD1/ZNF771/ZNF770/WDR36/DRG1/URB1/EIF3A/ZBTB47/IMP4/SRSF10/DSCR9/SRSF9/RPS27/TTF1/NGDN/TEX10/ZNF184/BOP1/ZNF746/EIF3B/ZNF48/GZF1/CUL1/TRIM71/EMC9	Ex3e
cluster117	170	0.401139	1.46593	0.00229495	0.0242883	0.0169102	2926	tags=26%, list=19%, signal=22%	SERINC1/BNIP3/SYNGR1/ITM2C/RTN3/B4GAT1/NSG1/NAT14/KCNA2/CNIH1/SEL1L/APOL2/DAGLB/NCEH1/DPY19L1/ADPGK/PIGN/ATP2B3/TMEM254/METTL9/OPRL1/SCAMP1/MCOLN3/TSPAN17/TMEM147/GOSR1/PDXDC1/FAM20B/ARHGAP1/EFNA5/TMEM222/SLC20A1/SNAP47/ORMDL1/TEX2/CPD/FAM8A1/TMEM19/SLC38A2/TCTN1/ACP2/LRRC55/CYB561/SERP1/OPRM1	Ex3e
cluster126	84	0.46313	1.53095	0.00304212	0.0277954	0.019352	3551	tags=39%, list=23%, signal=30%	PGRMC1/GOLT1B/SLC25A4/RHBDD2/OCIAD1/ACSL3/MGST3/NCLN/DHCR24/ATP6AP1/DHCR7/YIPF5/AMFR/FIS1/HM13/SGPL1/LRRC59/CDIPT/UNC50/EMC3/MMGT1/TMEM65/RPN2/CYB5R3/ZMPSTE24/TMED10/KCNK1/TM9SF3/EMC1/SSR1/SEC61B/EI24/TMEM14C	Ex3e
cluster53	113	-0.440002	-1.53587	0.00306406	0.0277954	0.019352	4203	tags=51%, list=27%, signal=38%	ZNF219/TP53/TFAP4/FOXJ2/CREB1/MORC4/FOS/XPO1/ZSCAN21/SMAD1/CEBPB/E2F4/YEATS4/SALL1/IKZF1/SUPT7L/ARID4A/PCGF5/PATZ1/NFYC/PIAS1/SP1/RELA/MAML1/TLE3/FLI1/LHX6/RXRA/EPC1/ING5/TCF7L2/ZNF76/EPAS1/FBXO38/PHF20L1/BCL6/CTBP2/NCOA2/HMBOX1/LIN52/NCOA1/GRM4/TNRC6B/TLE4/CNOT2/ZFHX3/BCL11B/CKMT2-AS1/DPF3/JPX/KANSL1/POU2F1/ZNF638/ZHX2/CWF19L2/CDH18/TNRC6A/PBX1	Ex3e
cluster64	146	0.415177	1.4888	0.00343663	0.0290968	0.020258	3529	tags=36%, list=23%, signal=28%	EIF4A2/RAN/KPNB1/TRMT112/SRSF2/SET/CWC15/PHAX/LSM14B/EXOSC6/HTATSF1/FAM98B/LSM1/PDCD4/DDX3Y/WDR75/THAP3/TSPYL5/CSDE1/EIF4G2/ABCF1/MCM3/PPIH/PELP1/ISG20L2/NOL11/EIF3F/CSTF3/DDX49/ZCCHC17/GSK3A/RBX1/DHX38/COL19A1/STRAP/SUB1/WDR18/TPR/EIF4E/BANF1/CEP250/ZRANB2/ZNF692/GPATCH11/PRDM10/DDX41/NCOA5/CHD1/IFIT2/NAP1L4/ARGLU1/CFAP20	Ex3e
cluster66	206	-0.370298	-1.41524	0.00476732	0.0378406	0.0263457	2897	tags=26%, list=19%, signal=22%	TRPM6/MIB2/CD38/DLG5/UHRF1BP1/DCHS2/ZNF154/DAB2IP/UBE2Q2P2/EXOC7/CC2D1A/ELN/PRKX/ETNPPL/CDON/AP4E1/CCNYL1/SDC2/COLQ/ERBB3/LYPD6B/FBN1/NRXN1/FAM126A/PKP2/ARVCF/SULF2/NTN1/UTRN/COL9A1/DLG2/MAP2K7/ADHFE1/TRAPPC9/GRIN2C/PBX3/DTNA/IGF1/ITCH/TOX3/ITGA9/USP8/MAG/KCNIP1/PIGL/PLXDC2/NTM/CSGALNACT1/PARD3/NXPH1/RPS6KA2/PPP2R2B/LHFPL3/ERBB4	Ex3e
cluster112	146	0.402206	1.44229	0.00550523	0.0411273	0.028634	3780	tags=42%, list=25%, signal=32%	COX4I1/NDUFV1/MRPS18C/NDUFS8/NDUFS2/PDHA1/SLC6A17/TMEM70/CHCHD1/MRPL55/GADD45GIP1/LRPPRC/MDH2/MRPS34/MRPL45/NDUFA6/MRPS14/NDUFA12/AURKAIP1/C1QBP/MRPL42/MRPL27/VSTM2B/MRPS28/MRPS27/MRPL11/MRRF/MRPL19/CS/MRPS26/MRPL23/MRPL37/MRPL47/MRPS35/DAP3/TRMT61B/SLIRP/NDUFS7/HTR5BP/MRPL52/MRPL10/MRPL46/MRPL4/MRPS2/TUFM/MRPS5/OGDH/NDUFA5/MTIF3/DDRGK1/TEX30/NDUFS1/PMPCB/NDUFS3/MRPL44/MRPL41/PMPCA/GRSF1/MRPS25/M…	Ex3e
cluster59	178	-0.485342	-1.74009	1.45203e-05	0.00184408	0.001773	2338	tags=30%, list=15%, signal=26%	SSBP3/TADA2A/SMARCD1/POGZ/PAX6/RERE/BCL7C/MAP6D1/GATAD2B/ELF1/DPF1/NKAPP1/SMARCA2/HDAC2/NCOR2/ZNF644/EHMT1/SOX10/SIN3A/SAP130/PHF12/CBX3/JUN/ZZZ3/RBPJ/MED4/KMT2C/EP400/EP300/MTA3/ARID2/SOX5/GATAD1/HERC2P3/ELF2/KAT2B/SMARCC1/FOXK2/BMPER/FAT2/FOXP1/TMEM163/TEAD1/YY1/TBL1X/TRPS1/SATB2/IQCJ-SCHIP1/SOX6/CHD7/BCL11A/SLC24A2/ST18/NFIA	In1b
cluster8	94	-0.54785	-1.78357	9.61271e-05	0.00664037	0.00610925	2254	tags=33%, list=15%, signal=28%	DCDC2/LRRC49/ZDHHC23/VSTM4/CCDC28A/GUCY1A2/SKAP2/CALCRL/LITAF/NTRK2/KIAA0319/CRTAC1/NOS1/PRTFDC1/FGF1/TYW3/CACNA1A/GALNT9/ARHGEF7/PTPRZ1/HIP1/LDLRAD4/MYO16/MAGI2/ADGRB2/RFTN2/RAD51B/CUX1/TJP1/GRIK1/MBP	In1c
cluster9	211	0.435731	1.61949	0.000104573	0.00664037	0.00610925	2916	tags=36%, list=19%, signal=29%	CIT/CAPRIN1/RPL13A/RPLP0/NPM1/RPL35/RPS16/RPS9/RPS2/RPS24/RPL14/RPL18/RPS5/RPL18A/RPS23/ADARB1/DHX36/ILF3/RPLP1/RPS18/YBX1/DHX9/RPL36/RPS7/RPL27/HNRNPA3/HNRNPDL/PURA/NOP56/HNRNPA2B1/SRSF7/RPL3/RPL32/EIF2AK2/RSL1D1/RPL30/RPSA/RPS3A/HNRNPA0/RPL6/NR2C2/NSA2/NEIL1/PRPF8/RPL8/RPL37A/RPL9/RRP8/RPL19/DDX24/DDX56/RPS3/RBMX/DDX21/RPLP2/RPL13/LARP7/RPL7/SRP72/U2SURP/CCDC137/SRSF3/IGF2BP3/RPS26/RPF2/RPS14/P…	In1c
cluster5	188	-0.440895	-1.58257	0.000415724	0.017599	0.0161914	2336	tags=22%, list=15%, signal=19%	ARC/WWC1/ITSN2/ARRDC1/NRBF2/CFLAR/ZNF710/CDH15/CDADC1/ADO/TTC9C/LURAP1L/OLIG2/ZNF507/SIPA1L3/CYTH1/MAP2K6/MTUS1/MAP3K3/CYTH3/RASGEF1B/RAB28/YPEL1/ZCWPW1/VWA3A/WIPF1/FGFR1OP2/MDGA1/STK3/SESTD1/ZNF365/NHSL1/NUP58/OLIG1/KIF6/IPCEF1/SORBS2/GLIS3/EPHB6/RPS6KA5/DSCAML1/NEFM	In1c
cluster59	178	-0.437018	-1.56305	0.000733901	0.0233014	0.0214376	1665	tags=25%, list=11%, signal=22%	NCOA3/LHX2/ELF2/ARID4B/NCOR2/RNU6-6P/ELF1/PAX6/BRMS1L/ZNF644/RBPJ/MAP6D1/MBD3/GATAD1/SOX10/POGZ/SSBP3/TBL1X/FHL2/BRD2/CREBBP/RERE/KDM2B/CHD7/SOX5/RCOR1/ARID2/RB1/SAP130/BCL11A/KMT2C/TRPS1/EHMT1/TMEM163/ZNF609/FAT2/KAT2B/FOXP1/IQCJ-SCHIP1/SLC24A2/NFIA/SATB2/ST18/SOX6	In1c
cluster69	112	-0.476684	-1.59645	0.00163335	0.0414872	0.0381689	2804	tags=24%, list=18%, signal=20%	ITGB3BP/ZNF471/TFAP2B/CCP110/CENPP/RPGRIP1L/SH3RF2/MAPK1/SHF/KIF1B/C2CD3/TSTD2/JAKMIP2/CALCOCO1/RFX3/MAMLD1/CTTNBP2NL/EBF1/UBE2E2/ABLIM3/KIZ/PRKG1/CHL1/FAM13C/FOXP2/PCDH15/CHN2	In1c
cluster127	102	0.478761	1.60252	0.00205566	0.0435114	0.0400312	2738	tags=31%, list=18%, signal=26%	DLX6-AS1/ATP1B1/ATP6V1F/INSIG2/SGCZ/SEC61A2/TRABD/TMED2/MINPP1/AGPAT5/HSD17B12/STT3A/SMIM12/NRP1/PPOX/DHRS7B/RAB5B/AKAP1/TOMM6/LPCAT1/PDCL/LMAN2/XPO5/RAB14/ERLIN1/ABCB10/NDUFA3/DNAJB11/TMEM101/TFB2M/RRH/RNFT1	In1c
cluster9	211	0.496649	1.8161	5.20901e-07	6.61544e-05	5.59283e-05	2858	tags=41%, list=19%, signal=34%	RPS14/RPSA/PCBP1/RPS17/CIT/RPL15/RPLP1/RBM8A/RPS15/RPL27/RPS25/NSA2/RPL7/PRPF8/RPS13/RPS18/RPL14/RPL10A/DKC1/RPL9/MYBBP1A/RPS3A/RPLP0/RPS23/RSL1D1/RPL13/PABPC1/RPL18/NEIL1/RPLP2/RPL7A/MEPCE/RPL3/G3BP2/RPL18A/RPL30/RPS9/HNRNPA3/RPL31/RPL28/RPL8/RPS7/SF3B2/RPS8/RPS3/TTC9/RPL37A/NPM1/RPL24/RPL27A/RPL36AL/RPL12/RPS4X/RPL7L1/RPF1/RRP12/RPS11/RPL21/ZCRB1/SERBP1/DDX24/NCL/RPL10/RPS20/ADARB1/GNL2/HNRNPDL…	Ex3b
cluster108	161	0.516583	1.82437	2.0179e-06	0.000128137	0.000108329	3238	tags=35%, list=21%, signal=28%	GAPDH/EIF1B/HSPH1/PKM/CAMK2N2/IGSF8/DNAJB6/PSMA4/EIF1/PCMT1/PSMD3/TPT1/MYH10/PSMB6/AHSA1/FBXO32/TCEAL5/PRDX1/CCT7/UBE2M/NACA/THUMPD1/NGB/CCT4/MYL6/PCNP/SKIV2L/CMAS/RPRML/ACLY/ANP32A/CCT6A/ZC3H15/ACTR1A/FBLL1/POP7/CCT8/RAD23B/GNL1/SND1/EIF5A/KRT10/RIOK3/TUBA8/FUBP1/HDLBP/MTHFD1/EEF1B2/HSPA4L/ZNF622/TCP1/ABCF2/CCT3/PSMC6/ZNF879/NEMF	Ex3b
cluster59	178	-0.537155	-1.79089	3.31248e-06	0.000140228	0.000118552	2458	tags=34%, list=16%, signal=29%	HMG20A/ELF2/TBL1X/LHX2/EHMT1/EZH2/EP400/KDM1A/NKX6-2/SMARCC1/FOXK2/KMT2D/JUN/BMPER/RCOR1/BCL9/NCOR1/GATAD2A/MGA/SIN3A/RB1/RBPJ/MTA3/BRMS1L/NKAPP1/BCL7C/GATAD1/HHAT/PAX6/ARID4B/SMARCD1/KDM6A/CDK8/SLC24A2/RNU6-6P/SMARCD3/KMT2A/TP53BP1/RERE/SOX10/ZNF644/ZNF609/ZZZ3/KMT2C/POGZ/PBRM1/KCNQ1OT1/BPTF/FAT2/NFIB/TRPS1/KAT2B/ARID2/TEAD1/SOX5/ZNF608/CHD7/SOX6/FSTL5/NFIA/ST18	Ex3b
cluster66	206	-0.494349	-1.67078	1.64535e-05	0.000522398	0.000441646	2274	tags=27%, list=15%, signal=23%	TSC2/THBS2/CTDSPL/ARVCF/GGA1/NTN1/NEDD4/AP4E1/CC2D1A/CDH1/TRPM6/FAM126A/CD38/IL17D/COLQ/EXOC4/LYPD6B/SULF2/TRAPPC10/TRAPPC13/DAB2IP/PKP2/FBN1/ETNPPL/PBX3/ERBB3/SPG11/NRXN1/MBNL1/DCHS2/COL9A1/ADHFE1/NLGN3/PLXNC1/RICTOR/TOX3/PPP2R2B/IGF1/ITGA9/GRIN2C/GSG1L/DLG2/MAG/LRRTM4/CSGALNACT1/DTNA/KCNIP1/ADAMTS9-AS2/NTM/PARD3/PLXDC2/RPS6KA2/NXPH1/LHFPL3/ERBB4	Ex3b
cluster113	88	0.56541	1.82016	2.5208e-05	0.000640283	0.000541309	2835	tags=44%, list=18%, signal=36%	NDUFA4/CCK/VDAC3/NDUFA1/NDUFS5/VDAC1/UQCRB/COX6B1/UQCRC1/COX7C/COA3/NDUFB5/PHB2/COX6C/UQCRQ/NDUFB11/COX7A2/NDUFB1/NDUFB3/SLC30A9/UQCRFS1/NDUFB9/NNT/IDH2/ANKRD34C/VDAC2/IMMT/TOMM22/NDUFB10/GUF1/OXA1L/SCCPDH/NDUFA10/AFG3L2/CYC1/NDUFA8/ECSIT/COX7A2L/NDUFB4	Ex3b
cluster115	152	0.484472	1.69332	4.76753e-05	0.00100913	0.000853137	2798	tags=35%, list=18%, signal=29%	MDH1/PPIA/LDHB/TPI1/ENO2/MTPN/PGK1/PINK1/ALDOA/CHCHD10/CFL1/PRDX5/SLC25A3/HINT1/UBE2QL1/LDHA/TXN/SOD1/LYRM4/PPA2/NDUFAB1/PRDX3/GLRX5/NT5C3B/SNHG6/OAT/ACO2/GRHPR/HTRA2/TARS2/TMEM74B/SDHA/PPT1/ZFAS1/LYRM7/FH/GUK1/IDH3A/PGD/FXN/MTPAP/DNAJC4/DPY19L2/NDUFAF5/ATAD3A/PDE12/DNAJA3/SOD2/MPV17/FDX1/SHMT2/SPR/PNPLA8	Ex3b
cluster88	61	0.597555	1.83265	0.000131923	0.00239346	0.00202348	2422	tags=39%, list=16%, signal=33%	GABRA1/CPLX1/THY1/CADM3/GFRA2/TMEM127/SPTAN1/NAPEPLD/NEGR1/RFK/SLC25A32/B9D1/WIPI2/ST13/PITPNA/GLT1D1/BROX/ANKRD9/ELK1/COPZ1/KCNV1/CHI3L1/CYP2U1/USP19	Ex3b
cluster13	138	-0.479534	-1.56466	0.000888378	0.014103	0.011923	1594	tags=21%, list=10%, signal=19%	NOTCH1/RECK/ZNF439/SHC3/CCDC144CP/KANTR/GFAP/DIRC3/ADAM12/COL24A1/FLT3/NAV1/RALGPS2/TNR/DENND4A/VWC2L/RAB3IP/MAGI1/ADAMTSL3/AGAP1/IGSF11/HEPACAM/HPCAL1/STARD13/TIAM1/KIT/RGS20/CDH20/GAB2	Ex3b
cluster104	93	0.481645	1.57358	0.00193191	0.0272615	0.0230474	2305	tags=23%, list=15%, signal=19%	GABRG3/CDK5R2/MAT2B/OPN3/LYSMD4/MLLT11/ZNFX1/STARD7/MLF2/POMP/PSMG3/APEH/ASB8/KCNN1/FN3KRP/PPM1K/CHMP2A/GSTA4/SRM/TOMM34/NPEPL1	Ex3b
cluster55	68	-0.558171	-1.63546	0.00301265	0.0357529	0.0302262	2692	tags=41%, list=18%, signal=34%	DENND1A/KSR1/TNS2/BEST3/SLC26A3/CHIC2/AGMO/GNE/BLZF1/VWC2/PPM1H/SLC35D2/CHADL/PLEKHA7/LINC00461/RTKN/PLSCR4/TESK2/FAM53C/LGI4/FAM110B/DTNB/LINC00299/KIF13B/MIR99AHG/ZIC1/SRGAP2/CREB5	Ex3b
cluster80	131	0.433247	1.4919	0.00309671	0.0357529	0.0302262	2558	tags=31%, list=17%, signal=26%	PDP1/PEBP1/ATP6V1E1/PRNP/UQCRH/ATP2A2/TOMM20/COX5B/ATP6V1C1/ATP6V1B2/COX7A1/UQCR10/TRBC2/ARMCX3/COX7B/ATP6V1A/COX17/ARCN1/RSAD1/SAR1B/PTGES2/CISD1/NDUFB7/CMPK1/HK1/SNHG7/SLC9B2/PDIA3/BOLA3/HCCS/PPTC7/ATP6V0D1/HSP90B1/NDUFB6/SAMM50/TECR/TIMM17B/BPNT1/OPA1/TMEM33	Ex3b
cluster33	158	0.405022	1.42506	0.00458017	0.0484735	0.0409805	2103	tags=21%, list=14%, signal=18%	SCN1B/RGS4/SYT13/CEND1/GNB5/SGCG/CLCN4/CD200/ENPP5/CRYM/SNX10/KCNIP3/SLC45A4/CHST1/AACS/CARD19/PIP5K1C/ROGDI/KCNMA1/SLITRK1/DPM3/CHMP2B/TTC1/GLB1L3/TAX1BP1/PAQR9/CHRM1/KLHDC9/DESI1/CPLX2/ARHGDIG/SNX8/IGDCC3	Ex3b
cluster9	211	-0.525836	-1.75766	7.46424e-07	9.47958e-05	9.03566e-05	3282	tags=47%, list=21%, signal=38%	IGF2BP2/TTC9/CAPRIN1/SRSF5/PRIMA1/RPL36AL/PCBP1/PAK1IP1/PURA/RPF2/CCDC137/RC3H1/SF3B2/DDX54/NOC3L/RPL22/NSA2/HEXIM1/RSL1D1/RPL19/RPL18A/RPL8/RPL32/RPS3A/RPLP1/RBMS2/RPL4/RPS14/SYNCRIP/RPS25/HNRNPM/SRSF6/RPL10A/U2SURP/TRA2B/FZR1/RPSA/RPL28/DDX18/RPL13A/RPS7/NPM1/RPS2/RPS17/RPL12/CUL3/HNRNPU/NR2C2/RPL10/ILF3/RPL27A/KNOP1/MPHOSPH10/GNL3/RPS11/RPL31/DDX27/RPL15/PRPF8/RPS13/RPS15/ZFR/SNRNP70/RPS18/RPL…	Ex3a
cluster59	178	-0.451205	-1.57689	0.000245319	0.0311556	0.0296966	3042	tags=35%, list=20%, signal=29%	MAP6D1/NKAPP1/HERC2P3/SMARCD2/BCOR/HDAC2/HDAC3/SIN3B/CIC/SOX10/MCRS1/GATAD2A/ASH2L/KAT5/PAX6/ZNF608/L3MBTL2/ARID2/MTA1/BRD3/BPTF/BRMS1L/MGA/ZNF609/HDAC1/CDK8/KDM6A/SS18L1/MBD2/ZZZ3/EP300/FOXK2/RBBP4/NR2C1/BCL9/SMG7/DPF1/MBD3/PHF12/TBL1X/RBBP7/KDM2B/SUDS3/TMEM163/RNU6-6P/SSBP3/ELF2/SMARCC1/KMT2C/NFIX/YY1/FAT2/CSNK2A1/NFIC/NCOR1/SLC24A2/SOX6/KAT2B/FSTL5/SMARCA4/ST18/CHD7/NFIA	Ex2
cluster59	178	-0.461605	-1.71285	2.88296e-05	0.00366136	0.00345955	2072	tags=28%, list=14%, signal=24%	TP53BP1/RBBP5/LHX2/SOX10/JUN/MED4/BRMS1L/FHL2/GATAD2A/HDAC2/KDM1A/HHAT/NKAPP1/HIVEP1/SS18L1/TRRAP/TADA2A/EP300/POGZ/RNU6-6P/BCL7A/HDAC3/SMG7/ARID4B/ELF1/YY1/SATB2/FOXK2/RCOR1/NCOA3/HERC2P3/KDM6A/FAT2/RB1/TBL1X/ARID2/PBRM1/SMARCC1/ZNF609/EHMT1/SOX6/IQCJ-SCHIP1/KAT2B/SOX5/CHD7/SLC24A2/NFIA/FOXP1/ST18	In1a
cluster108	161	0.457099	1.70538	4.66783e-05	0.00592815	0.00506091	3019	tags=35%, list=20%, signal=29%	PKM/GAPDH/HSPH1/EIF1B/TPT1/UBE2M/CCT2/ISG15/ARAF/PSMD3/EIF3J/TFB1M/PSMD1/PSMB3/RRP1/NACA/PCMT1/RPRML/MTHFD1/DYNC1H1/LSM8/MYH10/PSMB6/CCT5/GRK5/HSPA4L/CCT3/AGO4/KCNC2/TCEAL5/FBLL1/PSMA3/ACLY/TRIM14/EIF2A/DUSP11/FUBP1/KRT10/SND1/CCT7/SKIV2L/CCT8/ZC3H15/RPS4Y1/DNAJB6/TCP1/ABCF2/POP7/AHSA1/RAE1/EIF5A/PRDX1/FBXO32/IVNS1ABP/FGF17/DDX20/SNRNP27	Ex3c
cluster9	211	0.418613	1.60783	0.000100214	0.00636358	0.00543265	2281	tags=29%, list=15%, signal=25%	HNRNPA0/ILF3/PURA/HNRNPA3/RPL23A/HP1BP3/RPL28/RPL3/PCBP1/RPL31/GTPBP4/RPL18A/RPL11/RPL37A/NSA2/RPS2/RPL32/EIF2AK2/ZCRB1/LLPH/RPL14/RPS15A/SERBP1/RPSA/SF3B1/RPS5/RPLP2/RPL15/NKRF/PRC1/RPL6/STAU2/ABT1/ZFR/RPS14/RPS9/TRA2B/DHX9/RPL9/RPS7/RPS6/CUL3/RPLP1/CIT/RSL1D1/RPL35/PRPF8/PAK1IP1/LIN28B/HNRNPDL/SRP72/RPL8/CRYBB2P1/RPS19/RPL19/ZC3H18/RPS3/NEIL1/YBX3/ZNF346/RPL36/RBM8A	Ex3c
cluster59	178	-0.41442	-1.58341	0.000297372	0.0090392	0.00771685	2919	tags=34%, list=19%, signal=28%	CCDC144NL/EHMT1/ELF2/UBE2I/GATAD1/SMARCC1/TRPS1/PAX6/EP300/ARID1A/SUZ12/MBD2/TBL1X/KDM6A/FOXK1/KMT2D/HDAC1/KMT2C/TLE1/PHF12/KLF3/BCL7A/SOX10/KDM2B/KDM1A/BCL7C/GATAD2A/MAP6D1/SMARCD3/HIVEP1/MGA/TP53BP1/BRD3/BMPER/RBPJ/ZZZ3/NFIB/NCOA3/SMARCA2/RB1/RNU6-6P/ARID4B/HERC2P3/KAT2B/FAT2/CDK8/KMT2A/KCNQ1OT1/ZNF608/BPTF/SOX5/EP400/SOX6/ZNF609/ZNF644/NCOR2/NFIA/CHD7/FSTL5/ST18	Ex3c
cluster107	114	0.473631	1.68931	0.00033844	0.0090392	0.00771685	2793	tags=30%, list=18%, signal=25%	CKB/SMIM10L2A/HSP90AB1/PSMD11/PTMS/MAT2A/PRKCZ/PSMD13/SBDS/CYCS/GOT2/FARSA/PSMD7/UBA1/TIMM50/PAICS/DUSP1/GSTP1/EIF4H/DDA1/SDHC/PSMB2/PSMA7/ALDH18A1/ANKRD55/PPP6C/LRRK2/DNAJA1/FGD5/PFAS/PSMD4/PSMD8/PSMD6/MRPL36	Ex3c
cluster112	146	0.447362	1.64741	0.000355874	0.0090392	0.00771685	3016	tags=36%, list=20%, signal=29%	MDH2/MRPL37/MRPS7/MRPS2/NDUFS3/AURKAIP1/MRPL4/PDHA1/SLC6A17/SSBP1/MRPS35/NDUFV1/PMPCB/MRRF/MRPL52/MRPL13/MRPL44/MRPS26/NDUFS6/MRPS11/SLIRP/NDUFA5/NDUFS2/MRPL28/MRPL51/TMEM70/C1QBP/CLPP/CTBP1-AS/COX4I1/NDUFS8/PDK1/MRPL45/MRPS30/MRPL24/NDUFA6/MRPS34/MRPS23/MRPL19/PMPCA/PHB/TUFM/MRPL2/MRPL49/MRPL15/MRPL48/MRPL55/MRPS33/OGDH/GRSF1/MRPS9/NDUFV3/MTERF3	Ex3c
cluster66	206	-0.387249	-1.50806	0.000576347	0.0121993	0.0104147	2651	tags=25%, list=17%, signal=21%	NTN1/SDC2/CLYBL/ELN/VAC14/LYPD6B/PIGL/RHBDL3/PKP2/VPS50/ADAMTS9-AS2/MAG/UHRF1BP1/COL9A1/ZBBX/DCHS2/IL17D/TOX3/CTDSPL/GGA1/IGF1/TRAPPC12/NRXN1/SPG11/MBNL1/GRIN2C/LGI1/PTPN11/LRRTM4/FBN1/PARD3/PLXNC1/TRAPPC10/GSG1L/EPHB2/ZER1/ITGA9/DLG2/JAK2/DTNA/CTNNA1/PLXDC2/PPP2R2B/NTM/ITCH/KCNIP1/ERBB4/EXOC4/TRAPPC9/NXPH1/RPS6KA2/LHFPL3	Ex3c
cluster115	152	0.43219	1.60319	0.000862391	0.0156462	0.0133573	2199	tags=30%, list=14%, signal=26%	PGK1/HINT1/MDH1/CFL1/ALDOA/ENO2/PINK1/PGD/LDHA/LDHB/ENO1/TKT/IDH3A/MCCC1/OAT/SLC25A3/PRDX5/NT5C3B/IVD/SOD2/SSR4/ANXA5/OXCT1/MPV17/FOXRED1/TXN/MTPN/ECH1/FASTKD3/NDUFC1/NME4/SOD1/PNPLA8/ICAM1/NDUFAB1/ATXN3/DNAJC4/PPIA/ACO2/MPST/LYPLAL1/PPT1/ASS1/PRDX6/PDE12	Ex3c
cluster80	131	0.434379	1.59146	0.0015251	0.0242109	0.0206691	2625	tags=31%, list=17%, signal=26%	PDP1/TOMM7/COX5B/ATP6V1C1/UQCRH/PEBP1/COX7A1/PRNP/ATP2A2/COX7B/ATP6V1E1/PPA1/CISD1/PTGES2/RCN2/CMPK1/ATP6V1B2/CFTR/SEC61A1/NDUFB6/TMEM126B/COA7/TM6SF1/HACD3/CSE1L/BOLA3/ATP6V1A/SAMM50/CALR/UQCR10/ARMCX3/COPB2/HSP90B1/RSAD1/PRKCSH/DNAJC11/FAR1/AADAT/VCP/MTX2/HK1	Ex3c
cluster117	170	0.39506	1.48142	0.0024058	0.0339485	0.0289822	2337	tags=21%, list=15%, signal=18%	B4GAT1/EXTL2/SLC20A1/RTN3/KCNA2/ORMDL1/SERINC1/BNIP3/CNIH1/ITM2C/NCEH1/SYNGR1/CYB561/SLC38A2/TSPAN17/SEL1L/B4GALT3/DOLK/SCAMP1/TMEM223/TMEM208/SEC11C/FAR2/RAB2A/ADGRL1/APOL2/MYADM/SLC41A1/ATP2B3/TMEM243/HACD2/ATP6V0A2/HMGCR/BNIP1/AGPAT3	Ex3c
cluster114	89	0.462522	1.5915	0.00282492	0.0358765	0.0306281	3430	tags=45%, list=22%, signal=35%	ECHS1/ATPAF1/PREPL/RPUSD3/MRPS21/UBL4A/POLDIP2/COX5A/EEF2/GLS/AAR2/MRPL14/CLPX/POLRMT/MRPL34/IBA57/PDHB/PARK7/ANGEL2/MRPL35/MRPL33/RPL23/STOML2/TRMT10C/FAHD1/MALSU1/TIMM44/LONP1/SUCLA2/MCUR1/DLAT/ETFB/MMAB/SLC25A5/CCDC90B/TEFM/DDX28/NIPSNAP1/DNAJC15/TCEAL3	Ex3c
cluster124	71	-0.46786	-1.54735	0.0035341	0.0408028	0.0348337	3132	tags=28%, list=20%, signal=23%	BCHE/FREM2/MOXD1/STX17/MANSC1/NOTCH2/RHOQ/FRS2/FAT1/GALNT10/SEMA3B/KIAA1549/FGFR3/PKD2/DNAJC5/LAMB1/DLG1/INSR/CXCL14/VCAN	Ex3c
cluster33	158	0.399454	1.48913	0.00434232	0.0436888	0.0372975	2940	tags=27%, list=19%, signal=22%	CEND1/RGS4/SCN1B/AP3D1/SLITRK1/GLB1L3/LRRC40/CPLX2/NAA30/PGAP3/SYT13/DBI/SNX10/MTTP/RGS2/RBM18/ENPP5/PMM2/ARHGDIG/TAX1BP1/CHMP2B/RGS14/ROGDI/KCNIP3/MCTP2/CLCN4/METTL13/PAQR9/PLEKHM2/DNAH17/DPM3/C16orf46/C1RL/SYT3/AACS/TTC1/SLC25A21/GLRA3/CCDC134/GNB5/SLC45A4/FAM13B/RABIF	Ex3c
cluster69	112	-0.409421	-1.44354	0.00449496	0.0436888	0.0372975	2585	tags=23%, list=17%, signal=19%	FOXP2/ZNF565/THAP6/CHN2/FAM222A/ZBTB43/ZFP90/NSMF/TJP2/CTTNBP2NL/PRKG1/RFX3/ZSCAN5A/EBF1/RBM48/MDM4/CCP110/CENPP/PRMT2/ANKRD28/RPGRIP1L/FAM13C/UBE2E2/JAKMIP2/HDX/PCDH15	Ex3c
cluster8	94	-0.430745	-1.49289	0.00481608	0.0436888	0.0372975	1994	tags=23%, list=13%, signal=20%	CCDC28A/FGD6/MYO16/MBP/MAGI2/RAD51B/CRTAC1/FGF1/APPL1/SKAP2/TBC1D23/CUX1/NOS1/GUCY1A2/LRRC49/TNIK/RFTN2/LDLRAD4/TJP1/PTPRZ1/GRIK1/HIP1	Ex3c
cluster75	145	-0.387279	-1.43732	0.00518942	0.0439371	0.0375095	2396	tags=22%, list=16%, signal=19%	CPT1C/ADAM15/AOAH/LYN/C3/COL4A1/NF1/BMP7/SLCO1C1/ANKRD30BL/DNER/ACSS3/TXNDC11/BCAN/UBR3/ATP13A4/LRP2/PLEKHA5/SMOC1/COLGALT2/LTBP1/PTPN13/PCSK5/DIP2A/PPFIA1/CCDC88A/ZDHHC17/NEDD4L/LRP1B/RASAL2/FGFR2/GAB1	Ex3c
cluster24	154	-0.378676	-1.42081	0.00617253	0.0489945	0.041827	2858	tags=26%, list=19%, signal=21%	CDKL1/LCORL/SAMD3/AMOTL1/ZNF83/SOX4/RPS6KB1/CPEB3/EVL/CAPN7/CEP112/NRDE2/REV3L/MKX/NR3C2/ZNF81/ZNF566/ZNF197/TBCEL/ATMIN/FAM193B/RNF146/DMTF1/PPP1R7/MEGF11/DGKG/ZNF44/ANAPC10/SLX4IP/MID1/RNF10/COMMD1/NAV2/NME5/MORC3/CNTLN/SMURF2/ZNF804B/KANSL1L/ZBTB20	Ex3c
